# Supplementary material for: A Distinct DNA Methylation Shift in a Subset of Glioma CpG Island Methylator Phenotypes during Tumor Recurrence
Source: Cell Rep. Author manuscript; Available in PMC 2022 Feb 21. (PMC8859991; doi:10.1016/j.celrep.2018.03.107)
Supplement: 2 [file NIHMS1777196-supplement-2.xls]

## Sheet: Table S1
Supplemental Table 1. Summary of patient cohort, clinical evolution, treatment, and molecular features of matched primary and recurrent gliomas in the cohort
List of Matched Primary and Recurrent Glioma Cases					Diagnosis					Clinical Evolution							Treatment				Molecular Data
Patient ID	Tumor ID	Tumor Sample	Cohort	Tissue Source Site	IDH1 Mutational Status	IDH1/1p19q Status	Histology	Grade	2016 WHO	Age (Years)	Gender	Time to First Recurrent Surgery (Months)	Time to Second Recurrent Surgery (Months)	Survival since First Recurrent Surgery (Months)	Overall Survival (Months)	Vital Status	Radiation after Surgery	Adjuvant Temozolomide	Adjunct Therapy after Surgery	Concurrent Temozolomide	Glioma Sample Classified in Ceccarelli et al 2016	Random Forest Pan Glioma DNA Methylation Cluster (1,300 Probes)	Supervised Random Forest DNA Methylation Cluster	Glioma Classification Post Random Forest Assessment	Patient Epigenetic Group	Codel Index	G-CIMP-high Index	G-CIMP-low Index	Classic-like Index	Mesenchymal-like Index	PA-like Index	DNA Methylation based Stemness Index (mDNAsi)
TCGA-DH-A669	TCGA-DH-A669-01A-12D-A31M-05	Primary	TCGA/GDC	University of Florida	R132H	IDHmut/1p-19q codel	Oligodendroglioma	III	Anaplastic oligodendroglioma grade III	70	Male	14	This column is excluded in the final version	16	30	Deceased	No	No	No	This column is excluded in the final version	Yes (Codel)	NA	IDHmut-codel	Codel	IDH-mut/1p-19q codel	0.9668	0.0258	0.0074	NA	NA	NA	0.107283
TCGA-DH-A669	TCGA-DH-A669-02A-11D-A31M-05	First Recurrence	TCGA/GDC	University of Florida	R132H	IDHmut/1p-19q codel	Anaplastic oligodendroglioma	III	Anaplastic oligodendroglioma grade III	71	Male	0	This column is excluded in the final version	NA	30	Deceased	Yes	Yes	Yes	This column is excluded in the final version	No	NA	IDHmut-codel	Codel	IDH-mut/1p-19q codel	0.9634	0.0312	0.0054	NA	NA	NA	0.115145
TCGA-DU-5870	TCGA-DU-5870-01A-11D-1706-05	Primary	TCGA/GDC	Henry Ford Hospital	R132H	IDHmut/1p-19q codel	Oligodendroglioma	II	Oligodendroglioma grade II	34	Female	146	This column is excluded in the final version	92	238	Alive	Yes	No	Yes	This column is excluded in the final version	Yes (Codel)	NA	IDHmut-codel	Codel	IDH-mut/1p-19q codel	0.9876	0.0122	0.0002	NA	NA	NA	0.106508
TCGA-DU-5870	TCGA-DU-5870-02A-12D-A368-05	First Recurrence	TCGA/GDC	Henry Ford Hospital	R132H	IDHmut/1p-19q codel	Anaplastic oligodendroglioma	III	Anaplastic oligodendroglioma grade III	46	Female	0	This column is excluded in the final version	NA	238	Alive	Yes	Yes	Yes	This column is excluded in the final version	No	NA	IDHmut-codel	Codel	IDH-mut/1p-19q codel	0.7838	0.1636	0.0526	NA	NA	NA	0.180233
TCGA-DU-5872	TCGA-DU-5872-01A-11D-1706-05	Primary	TCGA/GDC	Henry Ford Hospital	R132H	IDHmut/1p-19q non-codel	Oligoastrocytoma	II	Astrocytoma grade II	43	Female	9	This column is excluded in the final version	60	69	Alive	Yes	Yes	Yes	This column is excluded in the final version	Yes (G-CIMP-high)	NA	G-CIMP-high	G-CIMP-high	IDH-mut/1p-19q non-codel no change	0.0286	0.9702	0.0012	NA	NA	NA	0.119914
TCGA-DU-5872	TCGA-DU-5872-02A-21D-A368-05	First Recurrence	TCGA/GDC	Henry Ford Hospital	R132H	IDHmut/1p-19q non-codel	Oligoastrocytoma	II	Astrocytoma grade II	43	Female	0	This column is excluded in the final version	NA	69	Alive	No	No	No	This column is excluded in the final version	No	NA	G-CIMP-high	G-CIMP-high	IDH-mut/1p-19q non-codel no change	0.0768	0.895	0.0282	NA	NA	NA	0.121629
TCGA-DU-6397	TCGA-DU-6397-01A-11D-1706-05	Primary	TCGA/GDC	Henry Ford Hospital	R132H	IDHmut/1p-19q codel	Oligodendroglioma	III	Anaplastic oligodendroglioma grade III	45	Male	27	This column is excluded in the final version	19	46	Deceased	Yes	No	Yes	This column is excluded in the final version	Yes (Codel)	NA	IDHmut-codel	Codel	IDH-mut/1p-19q codel	0.993	0.007	0	NA	NA	NA	0.104485
TCGA-DU-6397	TCGA-DU-6397-02A-12D-A368-05	First Recurrence	TCGA/GDC	Henry Ford Hospital	R132H	IDHmut/1p-19q codel	Anaplastic oligodendroglioma	IV	Anaplastic oligodendroglioma grade III	47	Male	0	This column is excluded in the final version	NA	46	Deceased	Yes	Yes	Yes	This column is excluded in the final version	No	NA	IDHmut-codel	Codel	IDH-mut/1p-19q codel	0.8562	0.1178	0.026	NA	NA	NA	0.17111
TCGA-DU-6404	TCGA-DU-6404-01A-11D-1706-05	Primary	TCGA/GDC	Henry Ford Hospital	wildtype	IDHwt	Anaplastic oligodendroglioma	III	Anaplastic astrocytoma grade III	24	Female	39	This column is excluded in the final version	95	134	Deceased	Yes	Yes	Yes	This column is excluded in the final version	Yes (PA-like)	NA	PA-like	PA-like	IDH-wt	NA	NA	NA	0.008	0.071	0.921	0.170977
TCGA-DU-6404	TCGA-DU-6404-02A-21D-A368-05	First Recurrence	TCGA/GDC	Henry Ford Hospital	wildtype	IDHwt	Atypical oligodendroglioma	III	Anaplastic astrocytoma grade III	27	Female	0	This column is excluded in the final version	NA	134	Deceased	No	Yes	Yes	This column is excluded in the final version	No	NA	PA-like	PA-like	IDH-wt	NA	NA	NA	0.0162	0.218	0.7658	0.233267
TCGA-DU-6404	TCGA-DU-6404-02B-11D-A368-05	Second Recurrence	TCGA/GDC	Henry Ford Hospital	wildtype	IDHwt	Anaplastic oligodendroglioma	III	Anaplastic astrocytoma grade III	NA	Female	NA	This column is excluded in the final version	NA	134	Deceased	No	NA	NA	This column is excluded in the final version	No	NA	PA-like	PA-like	IDH-wt	NA	NA	NA	0.072	0.2786	0.6494	0.175991
TCGA-DU-6407	TCGA-DU-6407-01A-13D-1706-05	Primary	TCGA/GDC	Henry Ford Hospital	R132H	IDHmut/1p-19q non-codel	Oligodendroglioma	II	Astrocytoma grade II	35	Female	79	This column is excluded in the final version	15	94	Deceased	Yes	No	Yes	This column is excluded in the final version	Yes (G-CIMP-high)	NA	G-CIMP-high	G-CIMP-high	IDH-mut/1p-19q non-codel intermediate change	0.0078	0.9918	0.0004	NA	NA	NA	0.0912583
TCGA-DU-6407	TCGA-DU-6407-02A-12D-A368-05	First Recurrence	TCGA/GDC	Henry Ford Hospital	R132H	IDHmut/1p-19q non-codel	Oligoastrocytoma	II	Astrocytoma grade II	41	Female	0	This column is excluded in the final version	NA	94	Deceased	Yes	Yes	Yes	This column is excluded in the final version	No	NA	G-CIMP-high	G-CIMP-intermediate	IDH-mut/1p-19q non-codel intermediate change	0.0388	0.7138	0.2474	NA	NA	NA	0.196679
TCGA-DU-6407	TCGA-DU-6407-02B-11D-A368-05	Second Recurrence	TCGA/GDC	Henry Ford Hospital	R132H	IDHmut/1p-19q non-codel	Glioblastoma	IV	Glioblastoma grade IV	NA	Female	NA	This column is excluded in the final version	NA	94	Deceased	No	NA	NA	This column is excluded in the final version	No	NA	G-CIMP-low	G-CIMP-low	IDH-mut/1p-19q non-codel intermediate change	0.0244	0.175	0.8006	NA	NA	NA	0.270123
TCGA-DU-7304	TCGA-DU-7304-01A-12D-2087-05	Primary	TCGA/GDC	Henry Ford Hospital	R132G	IDHmut/1p-19q non-codel	Oligoastrocytoma	III	Anaplastic astrocytoma grade III	43	Male	11	This column is excluded in the final version	12	23	Deceased	Yes	Yes	Yes	This column is excluded in the final version	Yes (G-CIMP-high)	NA	G-CIMP-high	G-CIMP-high	IDH-mut/1p-19q non-codel intermediate change	0.0248	0.9682	0.007	NA	NA	NA	0.0837609
TCGA-DU-7304	TCGA-DU-7304-02A-12D-A368-05	First Recurrence	TCGA/GDC	Henry Ford Hospital	R132G	IDHmut/1p-19q non-codel	Anaplastic oligoastrocytoma	III	Anaplastic astrocytoma grade III	43	Male	0	This column is excluded in the final version	NA	23	Deceased	No	NA	NA	This column is excluded in the final version	No	NA	G-CIMP-high	G-CIMP-intermediate	IDH-mut/1p-19q non-codel intermediate change	0.0722	0.637	0.2908	NA	NA	NA	0.17458
TCGA-FG-5963	TCGA-FG-5963-01A-11D-1706-05	Primary	TCGA/GDC	Case Western	wildtype	IDHwt	Astrocytoma	III	Anaplastic astrocytoma grade III	23	Male	14	This column is excluded in the final version	13	27	Deceased	Yes	No	Yes	This column is excluded in the final version	Yes (PA-like)	NA	PA-like	PA-like	IDH-wt	NA	NA	NA	0.0006	0.0072	0.9922	0.187793
TCGA-FG-5963	TCGA-FG-5963-02A-12D-A29T-05	First Recurrence	TCGA/GDC	Case Western	wildtype	IDHwt	Astrocytoma	IV	Glioblastoma grade IV	24	Male	0	This column is excluded in the final version	NA	27	Deceased	Yes	Yes	Yes	This column is excluded in the final version	No	NA	LGm6-GBM	LGm6-GBM	IDH-wt	NA	NA	NA	0.0022	0.0308	0.967	0.223425
TCGA-FG-5965	TCGA-FG-5965-01B-11D-1894-05	Primary	TCGA/GDC	Case Western	R132H	IDHmut/1p-19q non-codel	Oligoastrocytoma	II	Astrocytoma grade II	39	Female	25	This column is excluded in the final version	12	37	Deceased	Yes	No	Yes	This column is excluded in the final version	Yes (G-CIMP-high)	NA	G-CIMP-high	G-CIMP-high	IDH-mut/1p-19q non-codel intermediate change	0.0188	0.978	0.0032	NA	NA	NA	0.081177
TCGA-FG-5965	TCGA-FG-5965-02A-11D-A29T-05	First Recurrence	TCGA/GDC	Case Western	R132H	IDHmut/1p-19q non-codel	Anaplastic oligodendroglioma	III	Anaplastic astrocytoma grade III	41	Female	0	This column is excluded in the final version	NA	37	Deceased	No	Yes	Yes	This column is excluded in the final version	No	NA	G-CIMP-high	G-CIMP-intermediate	IDH-mut/1p-19q non-codel intermediate change	0.0682	0.5944	0.3374	NA	NA	NA	0.161894
TCGA-FG-5965	TCGA-FG-5965-02B-11D-A29T-05	Second Recurrence	TCGA/GDC	Case Western	R132H	IDHmut/1p-19q non-codel	Astrocytoma	IV	Glioblastoma grade IV	NA	Female	NA	This column is excluded in the final version	NA	37	Deceased	No	No	No	This column is excluded in the final version	No	NA	G-CIMP-high	G-CIMP-intermediate	IDH-mut/1p-19q non-codel intermediate change	0.0692	0.6126	0.3182	NA	NA	NA	0.182094
TCGA-FG-A4MT	TCGA-FG-A4MT-01A-11D-A26N-05	Primary	TCGA/GDC	Case Western	R132H	IDHmut/1p-19q non-codel	Oligodendroglioma	II	Astrocytoma grade II	27	Female	21	This column is excluded in the final version	36	57	Alive	No	No	No	This column is excluded in the final version	Yes (G-CIMP-high)	NA	G-CIMP-high	G-CIMP-high	IDH-mut/1p-19q non-codel no change	0.0372	0.9624	0.0004	NA	NA	NA	0.0810962
TCGA-FG-A4MT	TCGA-FG-A4MT-02A-11D-A29T-05	First Recurrence	TCGA/GDC	Case Western	R132H	IDHmut/1p-19q non-codel	Anaplastic oligodendroglioma	III	Anaplastic astrocytoma grade III	28	Female	0	This column is excluded in the final version	NA	57	Alive	Yes	No	Yes	This column is excluded in the final version	No	NA	G-CIMP-high	G-CIMP-high	IDH-mut/1p-19q non-codel no change	0.049	0.9506	0.0004	NA	NA	NA	0.0976173
TCGA-TM-A7CF	TCGA-TM-A7CF-01A-11D-A32C-05	Primary	TCGA/GDC	The University of New South Wales	R132H	IDHmut/1p-19q non-codel	Astrocytoma	II	Astrocytoma grade II	41	Female	30	This column is excluded in the final version	30	60	Alive	No	No	No	This column is excluded in the final version	Yes (G-CIMP-high)	NA	G-CIMP-high	G-CIMP-high	IDH-mut/1p-19q non-codel no change	0.0226	0.9768	0.0006	NA	NA	NA	0.102892
TCGA-TM-A7CF	TCGA-TM-A7CF-02A-11D-A32C-05	First Recurrence	TCGA/GDC	The University of New South Wales	R132H	IDHmut/1p-19q non-codel	Anaplastic astrocytoma	III	Anaplastic astrocytoma grade III	43	Female	0	This column is excluded in the final version	NA	60	Alive	No	No	No	This column is excluded in the final version	No	NA	G-CIMP-high	G-CIMP-high	IDH-mut/1p-19q non-codel no change	0.139	0.8504	0.0106	NA	NA	NA	0.114146
TCGA-TQ-A7RK	TCGA-TQ-A7RK-01A-11D-A33U-05	Primary	TCGA/GDC	University of Sao Paulo	R132G	IDHmut/1p-19q non-codel	Oligodendroglioma	II	Astrocytoma grade II	29	Male	6	This column is excluded in the final version	53	59	Alive	No	No	No	This column is excluded in the final version	Yes (G-CIMP-high)	NA	G-CIMP-high	G-CIMP-high	IDH-mut/1p-19q non-codel no change	0.0242	0.9748	0.001	NA	NA	NA	0.0784966
TCGA-TQ-A7RK	TCGA-TQ-A7RK-02A-11D-A368-05	First Recurrence	TCGA/GDC	University of Sao Paulo	R132G	IDHmut/1p-19q non-codel	Oligoastrocytoma	II	Astrocytoma grade II	29	Male	0	This column is excluded in the final version	NA	59	Alive	No	No	No	This column is excluded in the final version	No	NA	G-CIMP-high	G-CIMP-high	IDH-mut/1p-19q non-codel no change	0.065	0.9342	0.0008	NA	NA	NA	0.0703418
TCGA-TQ-A7RK	TCGA-TQ-A7RK-02B-11D-A408-05	Second Recurrence	TCGA/GDC	University of Sao Paulo	R132G	IDHmut/1p-19q non-codel	Oligoastrocytoma	II	Astrocytoma grade II	NA	Male	NA	This column is excluded in the final version	NA	59	Alive	Yes	No	Yes	This column is excluded in the final version	No	NA	G-CIMP-high	G-CIMP-high	IDH-mut/1p-19q non-codel no change	0.0928	0.9052	0.002	NA	NA	NA	0.0824027
TCGA-TQ-A7RV	TCGA-TQ-A7RV-01A-21D-A34D-05	Primary	TCGA/GDC	University of Sao Paulo	R132H	IDHmut/1p-19q non-codel	Oligoastrocytoma	II	Astrocytoma grade II	27	Male	37	This column is excluded in the final version	27	64	Deceased	Yes	No	Yes	This column is excluded in the final version	Yes (G-CIMP-high)	NA	G-CIMP-high	G-CIMP-high	IDH-mut/1p-19q non-codel no change	0.0012	0.9988	0	NA	NA	NA	0.0840919
TCGA-TQ-A7RV	TCGA-TQ-A7RV-02A-11D-A368-05	First Recurrence	TCGA/GDC	University of Sao Paulo	R132H	IDHmut/1p-19q non-codel	Astrocytoma	II	Astrocytoma grade II	30	Male	0	This column is excluded in the final version	NA	64	Deceased	No	Yes	Yes	This column is excluded in the final version	No	NA	G-CIMP-high	G-CIMP-high	IDH-mut/1p-19q non-codel no change	0.0098	0.99	0.0002	NA	NA	NA	0.101949
TCGA-TQ-A8XE	TCGA-TQ-A8XE-01A-11D-A368-05	Primary	TCGA/GDC	University of Sao Paulo	R132H	IDHmut/1p-19q non-codel	Oligodendroglioma	II	Astrocytoma grade II	42	Female	12	This column is excluded in the final version	19	31	Deceased	No	No	No	This column is excluded in the final version	Yes (G-CIMP-high)	NA	G-CIMP-high	G-CIMP-high	IDH-mut/1p-19q non-codel no change	0.0446	0.9394	0.016	NA	NA	NA	0.141732
TCGA-TQ-A8XE	TCGA-TQ-A8XE-02A-11D-A368-05	First Recurrence	TCGA/GDC	University of Sao Paulo	R132H	IDHmut/1p-19q non-codel	Oligodendroglioma	III	Anaplastic astrocytoma grade III	43	Female	0	This column is excluded in the final version	NA	31	Deceased	Yes	No	Yes	This column is excluded in the final version	No	NA	G-CIMP-high	G-CIMP-high	IDH-mut/1p-19q non-codel no change	0.014	0.9822	0.0038	NA	NA	NA	0.109809
TCGA-06-0125	TCGA-06-0125-01A-01D-A45W-05	Primary	TCGA/GDC	Henry Ford Hospital	wildtype	IDHwt	Astrocytoma	IV	Glioblastoma grade IV	63	Female	27	This column is excluded in the final version	21	48	Deceased	Yes	Yes	Yes	This column is excluded in the final version	Yes (Classic-like)	NA	Classic-like	Classic-like	IDH-wt	NA	NA	NA	0.6738	0.316	0.0102	0.259929
TCGA-06-0125	TCGA-06-0125-02A-11D-2004-05	First Recurrence	TCGA/GDC	Henry Ford Hospital	wildtype	IDHwt	Glioblastoma	IV	Glioblastoma grade IV	65	Female	0	This column is excluded in the final version	NA	48	Deceased	NA	NA	NA	This column is excluded in the final version	No	NA	Classic-like	Classic-like	IDH-wt	NA	NA	NA	0.689	0.3014	0.0096	0.174709
TCGA-06-0152	TCGA-06-0152-01A-02D-A45W-05	Primary	TCGA/GDC	Henry Ford Hospital	wildtype	IDHwt	Astrocytoma	IV	Glioblastoma grade IV	68	Male	6	This column is excluded in the final version	6	12	Deceased	Yes	No	Yes	This column is excluded in the final version	No	NA	Classic-like	Classic-like	IDH-wt	NA	NA	NA	0.5238	0.4644	0.0118	0.258233
TCGA-06-0152	TCGA-06-0152-02A-01D-2004-05	First Recurrence	TCGA/GDC	Henry Ford Hospital	wildtype	IDHwt	Glioblastoma	IV	Glioblastoma grade IV	68	Male	0	This column is excluded in the final version	NA	12	Deceased	NA	NA	NA	This column is excluded in the final version	No	NA	Classic-like	Classic-like	IDH-wt	NA	NA	NA	0.9566	0.0394	0.004	0.212175
TCGA-06-0171	TCGA-06-0171-01A-02D-A45W-05	Primary	TCGA/GDC	Henry Ford Hospital	wildtype	IDHwt	Astrocytoma	IV	Glioblastoma grade IV	65	Male	4	This column is excluded in the final version	9	13	Deceased	Yes	Yes	Yes	This column is excluded in the final version	No	NA	Classic-like	Classic-like	IDH-wt	NA	NA	NA	0.5762	0.4166	0.0072	0.245167
TCGA-06-0171	TCGA-06-0171-02A-11D-2004-05	First Recurrence	TCGA/GDC	Henry Ford Hospital	wildtype	IDHwt	Glioblastoma	IV	Glioblastoma grade IV	65	Male	0	This column is excluded in the final version	NA	13	Deceased	NA	NA	NA	This column is excluded in the final version	No	NA	Mesenchymal-like	Mesenchymal-like	IDH-wt	NA	NA	NA	0.1362	0.8504	0.0134	0.134645
TCGA-06-0190	TCGA-06-0190-01A-01D-A45W-05	Primary	TCGA/GDC	Henry Ford Hospital	wildtype	IDHwt	Astrocytoma	IV	Glioblastoma grade IV	62	Male	7	This column is excluded in the final version	3	10	Deceased	Yes	NA	Yes	This column is excluded in the final version	No	NA	Mesenchymal-like	Mesenchymal-like	IDH-wt	NA	NA	NA	0.244	0.7466	0.0094	0.198018
TCGA-06-0190	TCGA-06-0190-02A-01D-2004-05	First Recurrence	TCGA/GDC	Henry Ford Hospital	wildtype	IDHwt	Glioblastoma	IV	Glioblastoma grade IV	62	Male	0	This column is excluded in the final version	NA	10	Deceased	NA	NA	NA	This column is excluded in the final version	No	NA	Mesenchymal-like	Mesenchymal-like	IDH-wt	NA	NA	NA	0.4118	0.5808	0.0074	0.15253
TCGA-06-0210	TCGA-06-0210-01A-01D-A45W-05	Primary	TCGA/GDC	Henry Ford Hospital	wildtype	IDHwt	Astrocytoma	IV	Glioblastoma grade IV	72	Female	2	This column is excluded in the final version	5	7	Deceased	Yes	NA	Yes	This column is excluded in the final version	No	NA	Mesenchymal-like	Mesenchymal-like	IDH-wt	NA	NA	NA	0.2018	0.753	0.0452	0.276883
TCGA-06-0210	TCGA-06-0210-02A-01D-2004-05	First Recurrence	TCGA/GDC	Henry Ford Hospital	wildtype	IDHwt	Glioblastoma	IV	Glioblastoma grade IV	72	Female	0	This column is excluded in the final version	NA	7	Deceased	NA	NA	NA	This column is excluded in the final version	No	NA	Mesenchymal-like	Mesenchymal-like	IDH-wt	NA	NA	NA	0.4142	0.551	0.0348	0.275382
TCGA-06-0211	TCGA-06-0211-01A-01D-A45W-05	Primary	TCGA/GDC	Henry Ford Hospital	wildtype	IDHwt	Astrocytoma	IV	Glioblastoma grade IV	47	Male	2	This column is excluded in the final version	10	12	Deceased	Yes	No	Yes	This column is excluded in the final version	No	NA	Classic-like	Classic-like	IDH-wt	NA	NA	NA	0.811	0.1792	0.0098	0.219136
TCGA-06-0211	TCGA-06-0211-02A-02D-2004-05	First Recurrence	TCGA/GDC	Henry Ford Hospital	wildtype	IDHwt	Glioblastoma	IV	Glioblastoma grade IV	47	Male	0	This column is excluded in the final version	NA	12	Deceased	NA	NA	NA	This column is excluded in the final version	No	NA	Classic-like	Classic-like	IDH-wt	NA	NA	NA	0.9772	0.022	0.0008	0.206433
TCGA-06-0221	TCGA-06-0221-01A-01D-A45W-05	Primary	TCGA/GDC	Henry Ford Hospital	R132G	IDHmut/1p-19q non-codel	Astrocytoma	IV	Glioblastoma grade IV	31	Male	9	This column is excluded in the final version	11	20	Deceased	Yes	No	Yes	This column is excluded in the final version	No	NA	G-CIMP-high	G-CIMP-intermediate	IDH-mut/1p-19q non-codel intermediate change	0.0966	0.6528	0.2506	NA	NA	NA	0.181293
TCGA-06-0221	TCGA-06-0221-02A-11D-2004-05	First Recurrence	TCGA/GDC	Henry Ford Hospital	R132G	IDHmut/1p-19q non-codel	Glioblastoma	IV	Glioblastoma grade IV	31	Male	0	This column is excluded in the final version	NA	20	Deceased	NA	NA	NA	This column is excluded in the final version	No	NA	G-CIMP-low	G-CIMP-low	IDH-mut/1p-19q non-codel intermediate change	0.024	0.151	0.825	NA	NA	NA	0.259955
TCGA-14-0736	TCGA-14-0736-01A-01D-A45W-05	Primary	TCGA/GDC	Emory University	wildtype	IDHwt	Astrocytoma	IV	Glioblastoma grade IV	49	Male	7	This column is excluded in the final version	8	15	Deceased	Yes	No	Yes	This column is excluded in the final version	No	NA	Mesenchymal-like	Mesenchymal-like	IDH-wt	NA	NA	NA	0.0238	0.7242	0.252	0.256732
TCGA-14-0736	TCGA-14-0736-02A-01D-2004-05	First Recurrence	TCGA/GDC	Emory University	wildtype	IDHwt	Glioblastoma	IV	Glioblastoma grade IV	49	Male	0	This column is excluded in the final version	NA	15	Deceased	NA	NA	NA	This column is excluded in the final version	No	NA	Mesenchymal-like	Mesenchymal-like	IDH-wt	NA	NA	NA	0.0262	0.899	0.0748	0.166022
TCGA-14-1402	TCGA-14-1402-01A-01D-A45W-05	Primary	TCGA/GDC	Emory University	wildtype	IDHwt	Astrocytoma	IV	Glioblastoma grade IV	58	Female	29	This column is excluded in the final version	3	32	Deceased	Yes	No	Yes	This column is excluded in the final version	No	NA	Classic-like	Classic-like	IDH-wt	NA	NA	NA	0.7232	0.2602	0.0166	0.212072
TCGA-14-1402	TCGA-14-1402-02A-01D-2004-05	First Recurrence	TCGA/GDC	Emory University	wildtype	IDHwt	Glioblastoma	IV	Glioblastoma grade IV	60	Female	0	This column is excluded in the final version	NA	32	Deceased	NA	NA	NA	This column is excluded in the final version	No	NA	Classic-like	Classic-like	IDH-wt	NA	NA	NA	0.9628	0.0344	0.0028	0.215661
TCGA-19-0957	TCGA-19-0957-01C-01D-A45W-05	Primary	TCGA/GDC	Case Western	wildtype	IDHwt	Astrocytoma	IV	Glioblastoma grade IV	48	Female	14	This column is excluded in the final version	8	22	Deceased	Yes	Yes	Yes	This column is excluded in the final version	Yes (Classic-like)	NA	Classic-like	Classic-like	IDH-wt	NA	NA	NA	0.575	0.4088	0.0162	0.266214
TCGA-19-0957	TCGA-19-0957-02A-11D-2004-05	First Recurrence	TCGA/GDC	Case Western	wildtype	IDHwt	Glioblastoma	IV	Glioblastoma grade IV	49	Female	0	This column is excluded in the final version	NA	22	Deceased	NA	NA	NA	This column is excluded in the final version	No	NA	Classic-like	Classic-like	IDH-wt	NA	NA	NA	0.5462	0.4408	0.013	0.221597
TCGA-19-1389	TCGA-19-1389-01A-01D-A45W-05	Primary	TCGA/GDC	Case Western	wildtype	IDHwt	Astrocytoma	IV	Glioblastoma grade IV	51	Male	3	This column is excluded in the final version	2	5	Deceased	Yes	Yes	Yes	This column is excluded in the final version	Yes (LGm6-GBM)	NA	Mesenchymal-like	Mesenchymal-like	IDH-wt	NA	NA	NA	0.0062	0.6296	0.3642	0.214976
TCGA-19-1389	TCGA-19-1389-02A-21D-2004-05	First Recurrence	TCGA/GDC	Case Western	wildtype	IDHwt	Glioblastoma	IV	Glioblastoma grade IV	51	Male	0	This column is excluded in the final version	NA	5	Deceased	NA	NA	NA	This column is excluded in the final version	No	NA	Mesenchymal-like	Mesenchymal-like	IDH-wt	NA	NA	NA	0.0788	0.693	0.2282	0.170515
TCGA-19-4065	TCGA-19-4065-01A-01D-2004-05	Primary	TCGA/GDC	Case Western	wildtype	IDHwt	Astrocytoma	IV	Glioblastoma grade IV	36	Male	2	This column is excluded in the final version	13	15	Deceased	Yes	Yes	Yes	This column is excluded in the final version	No	NA	Mesenchymal-like	Mesenchymal-like	IDH-wt	NA	NA	NA	0.2118	0.7048	0.0834	0.247155
TCGA-19-4065	TCGA-19-4065-02A-11D-2004-05	First Recurrence	TCGA/GDC	Case Western	wildtype	IDHwt	Glioblastoma	IV	Glioblastoma grade IV	36	Male	0	This column is excluded in the final version	NA	15	Deceased	NA	NA	NA	This column is excluded in the final version	No	NA	Mesenchymal-like	Mesenchymal-like	IDH-wt	NA	NA	NA	0.1718	0.7256	0.1026	0.197471
TCGA-TQ-A7RR	TCGA-TQ-A7RR-01A-21D-A34D-05	Primary	TCGA/GDC	University of Sao Paulo	R132H	IDHmut/1p-19q non-codel	Oligoastrocytoma	II	Astrocytoma grade II	38	Male	29	This column is excluded in the final version	12	41	Alive	Yes	NA	Yes	This column is excluded in the final version	Yes (G-CIMP-high)	NA	G-CIMP-high	G-CIMP-high	IDH-mut/1p-19q non-codel no change	0.0002	0.9994	0.0004	NA	NA	NA	0.134187
TCGA-TQ-A7RR	TCGA-TQ-A7RR-Recurrence1	First Recurrence	Mendeley Data (accession ID: https://data.mendeley.com/datasets/hx566mwxnm/)	University of Sao Paulo	R132H	IDHmut/1p-19q non-codel	Anaplastic oligoastrocytoma	III	Anaplastic astrocytoma grade III	40	Male	0	This column is excluded in the final version	NA	41	Alive	NA	NA	NA	This column is excluded in the final version	No	NA	G-CIMP-high	G-CIMP-high	IDH-mut/1p-19q non-codel no change	0.0124	0.9376	0.05	NA	NA	NA	0.144915
TCGA-TQ-A7RW	TCGA-TQ-A7RW-01A-11D-A33U-05	Primary	TCGA/GDC	University of Sao Paulo	R132H	IDHmut/1p-19q non-codel	Oligodendroglioma	II	Astrocytoma grade II	31	Male	24	This column is excluded in the final version	10	34	Deceased	No	NA	NA	This column is excluded in the final version	Yes (G-CIMP-high)	NA	G-CIMP-high	G-CIMP-high	IDH-mut/1p-19q non-codel no change	0.0096	0.988	0.0024	NA	NA	NA	0.140831
TCGA-TQ-A7RW	TCGA-TQ-A7RW-Recurrence1	First Recurrence	Mendeley Data (accession ID: https://data.mendeley.com/datasets/hx566mwxnm/)	University of Sao Paulo	R132H	IDHmut/1p-19q non-codel	Oligodendroglioma	II	Astrocytoma grade II	33	Male	0	This column is excluded in the final version	NA	34	Deceased	Yes	NA	Yes	This column is excluded in the final version	No	NA	G-CIMP-high	G-CIMP-high	IDH-mut/1p-19q non-codel no change	0.048	0.8656	0.0864	NA	NA	NA	0.151793
TCGA-FG-6691	TCGA-FG-6691-01A-11D-1894-05	Primary	TCGA/GDC	Case Western	R132S	IDHmut/1p-19q non-codel	Astrocytoma	II	Astrocytoma grade II	23	Female	32	This column is excluded in the final version	28	60	Alive	No	No	No	This column is excluded in the final version	Yes (G-CIMP-high)	NA	G-CIMP-high	G-CIMP-high	IDH-mut/1p-19q non-codel no change	0.0912	0.908	0.0008	NA	NA	NA	0.0932429
TCGA-FG-6691	TCGA-FG-6691-Recurrence1	First Recurrence	Mendeley Data (accession ID: https://data.mendeley.com/datasets/hx566mwxnm/)	Case Western	R132S	IDHmut/1p-19q non-codel	Astrocytoma	II	Astrocytoma grade II	25	Female	0	This column is excluded in the final version	NA	60	Alive	Yes	NA	Yes	This column is excluded in the final version	No	NA	G-CIMP-high	G-CIMP-high	IDH-mut/1p-19q non-codel no change	0.0066	0.9926	0.0008	NA	NA	NA	0.129787
CWRU_Patient01	CWRU_Patient01_InitialA	Primary	Mendeley Data (accession ID: https://data.mendeley.com/datasets/hx566mwxnm/)	Case Western	NA	IDHmut/1p-19q non-codel#	Astrocytoma	II	Astrocytoma grade II	21	Male	35	This column is excluded in the final version	54	89	Alive	No	No	No	This column is excluded in the final version	No	LGm2	G-CIMP-high	G-CIMP-high	IDH-mut/1p-19q non-codel no change	0.0016	0.9982	0.0002	NA	NA	NA	0.135664
CWRU_Patient01	CWRU_Patient01_InitialB	Primary	Mendeley Data (accession ID: https://data.mendeley.com/datasets/hx566mwxnm/)	Case Western	NA	IDHmut/1p-19q non-codel#	Astrocytoma	II	Astrocytoma grade II	21	Male	35	This column is excluded in the final version	54	89	Alive	No	No	No	This column is excluded in the final version	No	LGm2	G-CIMP-high	G-CIMP-high	IDH-mut/1p-19q non-codel no change	0.0062	0.9938	0	NA	NA	NA	0.140342
CWRU_Patient01	CWRU_Patient01_Recurrence1	First Recurrence	Mendeley Data (accession ID: https://data.mendeley.com/datasets/hx566mwxnm/)	Case Western	NA	IDHmut/1p-19q non-codel#	Astrocytoma	III	Anaplastic astrocytoma grade III	23	Male	0	This column is excluded in the final version	NA	89	Alive	Yes	NA	Yes	This column is excluded in the final version	No	LGm2	G-CIMP-high	G-CIMP-high	IDH-mut/1p-19q non-codel no change	0.002	0.9944	0.0036	NA	NA	NA	0.131775
CWRU_Patient02	CWRU_Patient02_InitialA	Primary	Mendeley Data (accession ID: https://data.mendeley.com/datasets/hx566mwxnm/)	Case Western	NA	IDHmut/1p-19q codel#	Oligodendroglioma	II	Oligodendroglioma grade II	24	Female	38	This column is excluded in the final version	62	100	Alive	No	Yes	Yes	This column is excluded in the final version	No	LGm2	IDHmut-codel	Codel	IDH-mut/1p-19q codel	0.6922	0.3038	0.004	NA	NA	NA	0.123161
CWRU_Patient02	CWRU_Patient02_InitialB	Primary	Mendeley Data (accession ID: https://data.mendeley.com/datasets/hx566mwxnm/)	Case Western	NA	IDHmut/1p-19q codel#	Oligodendroglioma	II	Oligodendroglioma grade II	24	Female	38	This column is excluded in the final version	62	100	Alive	No	Yes	Yes	This column is excluded in the final version	No	LGm2	IDHmut-codel	Codel	IDH-mut/1p-19q codel	0.7568	0.2422	0.001	NA	NA	NA	0.112589
CWRU_Patient02	CWRU_Patient02_Recurrence1	First Recurrence	Mendeley Data (accession ID: https://data.mendeley.com/datasets/hx566mwxnm/)	Case Western	NA	IDHmut/1p-19q codel#	Oligodendroglioma	III	Anaplastic oligodendroglioma grade III	27	Female	0	This column is excluded in the final version	NA	100	Alive	NA	NA	NA	This column is excluded in the final version	No	LGm3	IDHmut-codel	Codel	IDH-mut/1p-19q codel	0.5986	0.2186	0.1828	NA	NA	NA	0.233288
CWRU_Patient02	CWRU_Patient02_Recurrence2	Second Recurrence	Mendeley Data (accession ID: https://data.mendeley.com/datasets/hx566mwxnm/)	Case Western	NA	IDHmut/1p-19q codel#	Oligodendroglioma	III	Anaplastic oligodendroglioma grade III	28	Female	NA	This column is excluded in the final version	NA	100	Alive	Yes	NA	Yes	This column is excluded in the final version	No	LGm2	IDHmut-codel	Codel	IDH-mut/1p-19q codel	0.7592	0.2076	0.0332	NA	NA	NA	0.156645
CWRU_Patient03	CWRU_Patient03_Initial	Primary	Mendeley Data (accession ID: https://data.mendeley.com/datasets/hx566mwxnm/)	Case Western	NA	IDHwt#	Astrocytoma	III	Anaplastic astrocytoma grade III	54	Male	5	This column is excluded in the final version	12	17	Deceased	No	NA	NA	This column is excluded in the final version	No	LGm6	PA-like	PA-like	IDH-wt	NA	NA	NA	0.005	0.3898	0.6052	0.209598
CWRU_Patient03	CWRU_Patient03_Recurrence1	First Recurrence	Mendeley Data (accession ID: https://data.mendeley.com/datasets/hx566mwxnm/)	Case Western	NA	IDHwt#	Astrocytoma	III	Anaplastic astrocytoma grade III	54	Male	0	This column is excluded in the final version	NA	17	Deceased	NA	NA	NA	This column is excluded in the final version	No	LGm5	Mesenchymal-like	Mesenchymal-like	IDH-wt	NA	NA	NA	0.0168	0.7086	0.2746	0.249611
Mazor_Patient01	Patient01_InitialA_Infinium_SF4454v1	Primary	Mazor et al., Cancer Cell, 2015	University of California, San Francisco	R132H	IDHmut/1p-19q non-codel	Astrocytoma	II	Astrocytoma grade II	28	Male	31	This column is excluded in the final version	27	58	Deceased	No	Yes	Yes	This column is excluded in the final version	No	NA	G-CIMP-high	G-CIMP-high	IDH-mut/1p-19q non-codel change	0.0202	0.955	0.0248	NA	NA	NA	0.150348
Mazor_Patient01	Patient01_InitialB_Infinium_SF4454v2	Primary	Mazor et al., Cancer Cell, 2015	University of California, San Francisco	R132H	IDHmut/1p-19q non-codel	Astrocytoma	II	Astrocytoma grade II	28	Male	31	This column is excluded in the final version	27	58	Deceased	No	Yes	Yes	This column is excluded in the final version	No	NA	G-CIMP-high	G-CIMP-intermediate	IDH-mut/1p-19q non-codel change	0.0318	0.6666	0.3016	NA	NA	NA	0.168618
Mazor_Patient01	Patient01_InitialC_Infinium_SF4454v3	Primary	Mazor et al., Cancer Cell, 2015	University of California, San Francisco	R132H	IDHmut/1p-19q non-codel	Astrocytoma	II	Astrocytoma grade II	28	Male	31	This column is excluded in the final version	27	58	Deceased	No	Yes	Yes	This column is excluded in the final version	No	NA	G-CIMP-high	G-CIMP-intermediate	IDH-mut/1p-19q non-codel change	0.0442	0.7364	0.2194	NA	NA	NA	0.156982
Mazor_Patient01	Patient01_InitialD_Infinium_SF4454v4	Primary	Mazor et al., Cancer Cell, 2015	University of California, San Francisco	R132H	IDHmut/1p-19q non-codel	Astrocytoma	II	Astrocytoma grade II	28	Male	31	This column is excluded in the final version	27	58	Deceased	No	Yes	Yes	This column is excluded in the final version	No	NA	G-CIMP-high	G-CIMP-high	IDH-mut/1p-19q non-codel change	0.0378	0.7538	0.2084	NA	NA	NA	0.162207
Mazor_Patient01	Patient01_Recurrence1A_Infinium_SF6447v1	First Recurrence	Mazor et al., Cancer Cell, 2015	University of California, San Francisco	R132H	IDHmut/1p-19q non-codel	Glioblastoma	IV	Glioblastoma grade IV	30	Male	0	This column is excluded in the final version	NA	58	Deceased	NA	NA	NA	This column is excluded in the final version	No	NA	G-CIMP-low	G-CIMP-low	IDH-mut/1p-19q non-codel change	0.0186	0.1576	0.8238	NA	NA	NA	0.23463
Mazor_Patient01	Patient01_Recurrence1B_Infinium_SF6447v2	First Recurrence	Mazor et al., Cancer Cell, 2015	University of California, San Francisco	R132H	IDHmut/1p-19q non-codel	Glioblastoma	IV	Glioblastoma grade IV	30	Male	0	This column is excluded in the final version	NA	58	Deceased	NA	NA	NA	This column is excluded in the final version	No	NA	G-CIMP-high	G-CIMP-high	IDH-mut/1p-19q non-codel change	0.0386	0.7868	0.1746	NA	NA	NA	0.164912
Mazor_Patient01	Patient01_Recurrence1C_Infinium_SF6447v3	First Recurrence	Mazor et al., Cancer Cell, 2015	University of California, San Francisco	R132H	IDHmut/1p-19q non-codel	Glioblastoma	IV	Glioblastoma grade IV	30	Male	0	This column is excluded in the final version	NA	58	Deceased	NA	NA	NA	This column is excluded in the final version	No	NA	G-CIMP-low	G-CIMP-low	IDH-mut/1p-19q non-codel change	0.0178	0.1598	0.8224	NA	NA	NA	0.221135
Mazor_Patient02	Patient02_Initial_Infinium_SF6283	Primary	Mazor et al., Cancer Cell, 2015	University of California, San Francisco	R132H	IDHmut/1p-19q non-codel	Oligoastrocytoma	II	Astrocytoma grade II	26	Female	74	This column is excluded in the final version	5	79	Deceased	No	No	No	This column is excluded in the final version	No	NA	G-CIMP-high	G-CIMP-high	IDH-mut/1p-19q non-codel no change	0.0172	0.9824	0.0004	NA	NA	NA	0.085785
Mazor_Patient02	Patient02_Recurrence1_Infinium_SF8334	First Recurrence	Mazor et al., Cancer Cell, 2015	University of California, San Francisco	R132H	IDHmut/1p-19q non-codel	Anaplastic astrocytoma	III	Anaplastic astrocytoma grade III	32	Female	0	This column is excluded in the final version	NA	79	Deceased	NA	NA	NA	This column is excluded in the final version	No	NA	G-CIMP-high	G-CIMP-high	IDH-mut/1p-19q non-codel no change	0.0216	0.9772	0.0012	NA	NA	NA	0.0890059
Mazor_Patient03	Patient03_Initial_Infinium_SF4666	Primary	Mazor et al., Cancer Cell, 2015	University of California, San Francisco	R132H	IDHmut/1p-19q non-codel	Astrocytoma	II	Astrocytoma grade II	28	Female	76	This column is excluded in the final version	9	85	Deceased	No	Yes	Yes	This column is excluded in the final version	No	NA	G-CIMP-high	G-CIMP-high	IDH-mut/1p-19q non-codel no change	0.0438	0.9512	0.005	NA	NA	NA	0.0917179
Mazor_Patient03	Patient03_Recurrence1_Infinium_SF7882	First Recurrence	Mazor et al., Cancer Cell, 2015	University of California, San Francisco	R132H	IDHmut/1p-19q non-codel	Glioblastoma	IV	Glioblastoma grade IV	34	Female	0	This column is excluded in the final version	NA	85	Deceased	NA	NA	NA	This column is excluded in the final version	No	NA	G-CIMP-high	G-CIMP-high	IDH-mut/1p-19q non-codel no change	0.0486	0.9188	0.0326	NA	NA	NA	0.101088
Mazor_Patient04	Patient04_InitialA_Infinium_SF6388v1	Primary	Mazor et al., Cancer Cell, 2015	University of California, San Francisco	R132C	IDHmut/1p-19q non-codel	Astrocytoma	II	Astrocytoma grade II	22	Male	15	This column is excluded in the final version	46	61	Deceased	No	No	No	This column is excluded in the final version	No	NA	G-CIMP-high	G-CIMP-high	IDH-mut/1p-19q non-codel no change	0.0092	0.9896	0.0012	NA	NA	NA	0.0702157
Mazor_Patient04	Patient04_InitialB_Infinium_SF6388v2	Primary	Mazor et al., Cancer Cell, 2015	University of California, San Francisco	R132C	IDHmut/1p-19q non-codel	Astrocytoma	II	Astrocytoma grade II	22	Male	15	This column is excluded in the final version	46	61	Deceased	No	No	No	This column is excluded in the final version	No	NA	G-CIMP-high	G-CIMP-high	IDH-mut/1p-19q non-codel no change	0.0408	0.9572	0.002	NA	NA	NA	0.0674374
Mazor_Patient04	Patient04_InitialC_Infinium_SF6388v3	Primary	Mazor et al., Cancer Cell, 2015	University of California, San Francisco	R132C	IDHmut/1p-19q non-codel	Astrocytoma	II	Astrocytoma grade II	22	Male	15	This column is excluded in the final version	46	61	Deceased	No	No	No	This column is excluded in the final version	No	NA	G-CIMP-high	G-CIMP-high	IDH-mut/1p-19q non-codel no change	0.0782	0.921	0.0008	NA	NA	NA	0.0685357
Mazor_Patient04	Patient04_InitialD_Infinium_SF6388v4	Primary	Mazor et al., Cancer Cell, 2015	University of California, San Francisco	R132C	IDHmut/1p-19q non-codel	Astrocytoma	II	Astrocytoma grade II	22	Male	15	This column is excluded in the final version	46	61	Deceased	No	No	No	This column is excluded in the final version	No	NA	G-CIMP-high	G-CIMP-high	IDH-mut/1p-19q non-codel no change	0.0274	0.9724	0.0002	NA	NA	NA	0.0676122
Mazor_Patient04	Patient04_InitialE_Infinium_SF6388v5	Primary	Mazor et al., Cancer Cell, 2015	University of California, San Francisco	R132C	IDHmut/1p-19q non-codel	Astrocytoma	II	Astrocytoma grade II	22	Male	15	This column is excluded in the final version	46	61	Deceased	No	No	No	This column is excluded in the final version	No	NA	G-CIMP-high	G-CIMP-high	IDH-mut/1p-19q non-codel no change	0.0452	0.9546	0.0002	NA	NA	NA	0.0801826
Mazor_Patient04	Patient04_InitialF_Infinium_SF6388v6	Primary	Mazor et al., Cancer Cell, 2015	University of California, San Francisco	R132C	IDHmut/1p-19q non-codel	Astrocytoma	II	Astrocytoma grade II	22	Male	15	This column is excluded in the final version	46	61	Deceased	No	No	No	This column is excluded in the final version	No	NA	G-CIMP-high	G-CIMP-high	IDH-mut/1p-19q non-codel no change	0.0114	0.9886	0	NA	NA	NA	0.0672028
Mazor_Patient04	Patient04_Recurrence1_Infinium_SF6882	First Recurrence	Mazor et al., Cancer Cell, 2015	University of California, San Francisco	R132C	IDHmut/1p-19q non-codel	Anaplastic astrocytoma	III	Anaplastic astrocytoma grade III	23	Male	0	This column is excluded in the final version	NA	61	Deceased	No	Yes	Yes	This column is excluded in the final version	No	NA	G-CIMP-high	G-CIMP-high	IDH-mut/1p-19q non-codel no change	0.044	0.9016	0.0544	NA	NA	NA	0.0947353
Mazor_Patient04	Patient04_Recurrence2_Infinium_SF7408	Second Recurrence	Mazor et al., Cancer Cell, 2015	University of California, San Francisco	R132C	IDHmut/1p-19q non-codel	Anaplastic astrocytoma	III	Anaplastic astrocytoma grade III	24	Male	NA	This column is excluded in the final version	NA	61	Deceased	No	Yes	Yes	This column is excluded in the final version	No	NA	G-CIMP-high	G-CIMP-high	IDH-mut/1p-19q non-codel no change	0.0648	0.8682	0.067	NA	NA	NA	0.106802
Mazor_Patient04	Patient04_Recurrence3_Infinium_SF7627	Third Recurrence	Mazor et al., Cancer Cell, 2015	University of California, San Francisco	R132C	IDHmut/1p-19q non-codel	Anaplastic astrocytoma	III	Anaplastic astrocytoma grade III	25	Male	NA	This column is excluded in the final version	NA	61	Deceased	NA	NA	NA	This column is excluded in the final version	No	NA	G-CIMP-high	G-CIMP-high	IDH-mut/1p-19q non-codel no change	0.0534	0.8622	0.0844	NA	NA	NA	0.122768
Mazor_Patient07	Patient07_Initial_Infinium_SF2599	Primary	Mazor et al., Cancer Cell, 2015	University of California, San Francisco	R132H	IDHmut/1p-19q non-codel	Astrocytoma	II	Astrocytoma grade II	30	Male	105	This column is excluded in the final version	43	148	Deceased	Yes	No	Yes	This column is excluded in the final version	No	NA	G-CIMP-high	G-CIMP-high	IDH-mut/1p-19q non-codel no change	0.0152	0.9848	0	NA	NA	NA	0.0740089
Mazor_Patient07	Patient07_Recurrence1_Infinium_SF6185	First Recurrence	Mazor et al., Cancer Cell, 2015	University of California, San Francisco	R132H	IDHmut/1p-19q non-codel	Astrocytoma	II	Astrocytoma grade II	38	Male	0	This column is excluded in the final version	NA	148	Deceased	NA	NA	NA	This column is excluded in the final version	No	NA	G-CIMP-high	G-CIMP-high	IDH-mut/1p-19q non-codel no change	0.0442	0.9552	0.0006	NA	NA	NA	0.0656492
Mazor_Patient08	Patient08_Initial_Infinium_SF3437	Primary	Mazor et al., Cancer Cell, 2015	University of California, San Francisco	R132H	IDHmut/1p-19q non-codel	Oligoastrocytoma	II	Astrocytoma grade II	44	Male	40	This column is excluded in the final version	63	103	Deceased	No	No	No	This column is excluded in the final version	No	NA	G-CIMP-high	G-CIMP-high	IDH-mut/1p-19q non-codel intermediate change	0.0234	0.9754	0.0012	NA	NA	NA	0.109262
Mazor_Patient08	Patient08_Recurrence1_Infinium_SF4503	First Recurrence	Mazor et al., Cancer Cell, 2015	University of California, San Francisco	R132H	IDHmut/1p-19q non-codel	Glioblastoma	IV	Glioblastoma grade IV	47	Male	0	This column is excluded in the final version	NA	103	Deceased	NA	NA	NA	This column is excluded in the final version	No	NA	G-CIMP-high	G-CIMP-intermediate	IDH-mut/1p-19q non-codel intermediate change	0.064	0.5864	0.3496	NA	NA	NA	0.14216
Mazor_Patient10	Patient10_Initial_Infinium_SF6249	Primary	Mazor et al., Cancer Cell, 2015	University of California, San Francisco	R132H	IDHmut/1p-19q non-codel	Astrocytoma	II	Astrocytoma grade II	41	Female	25	This column is excluded in the final version	19	44	Deceased	No	Yes	Yes	This column is excluded in the final version	No	NA	G-CIMP-high	G-CIMP-high	IDH-mut/1p-19q non-codel change	0.0136	0.8222	0.1642	NA	NA	NA	0.12417
Mazor_Patient10	Patient10_Recurrence1_Infinium_SF7041	First Recurrence	Mazor et al., Cancer Cell, 2015	University of California, San Francisco	R132H	IDHmut/1p-19q non-codel	Glioblastoma	IV	Glioblastoma grade IV	43	Female	0	This column is excluded in the final version	NA	44	Deceased	NA	NA	NA	This column is excluded in the final version	No	NA	G-CIMP-low	G-CIMP-low	IDH-mut/1p-19q non-codel change	0.0236	0.1938	0.7826	NA	NA	NA	0.218056
Mazor_Patient11	Patient11_Initial_Infinium_SF2980	Primary	Mazor et al., Cancer Cell, 2015	University of California, San Francisco	R132H	IDHmut/1p-19q non-codel	Oligoastrocytoma	II	Astrocytoma grade II	30	Female	132	This column is excluded in the final version	54	186	Deceased	Yes	Yes	Yes	This column is excluded in the final version	No	NA	G-CIMP-high	G-CIMP-high	IDH-mut/1p-19q non-codel no change	0.0346	0.9576	0.0078	NA	NA	NA	0.076632
Mazor_Patient11	Patient11_Recurrence1_Infinium_SF7680	First Recurrence	Mazor et al., Cancer Cell, 2015	University of California, San Francisco	R132H	IDHmut/1p-19q non-codel	Oligoastrocytoma	II	Astrocytoma grade II	41	Female	0	This column is excluded in the final version	NA	186	Deceased	NA	NA	NA	This column is excluded in the final version	No	NA	G-CIMP-high	G-CIMP-high	IDH-mut/1p-19q non-codel no change	0.042	0.9566	0.0014	NA	NA	NA	0.0984881
Mazor_Patient12	Patient12_Initial_Infinium_SF7233	Primary	Mazor et al., Cancer Cell, 2015	University of California, San Francisco	R132H	IDHmut/1p-19q non-codel	Astrocytoma	II	Astrocytoma grade II	35	Male	17	This column is excluded in the final version	65	82	Alive	No	No	No	This column is excluded in the final version	No	NA	G-CIMP-high	G-CIMP-high	IDH-mut/1p-19q non-codel no change	0.0192	0.9802	0.0006	NA	NA	NA	0.0807855
Mazor_Patient12	Patient12_Recurrence1_Infinium_SF7631	First Recurrence	Mazor et al., Cancer Cell, 2015	University of California, San Francisco	R132H	IDHmut/1p-19q non-codel	Anaplastic astrocytoma	III	Anaplastic astrocytoma grade III	36	Male	0	This column is excluded in the final version	NA	82	Alive	NA	NA	NA	This column is excluded in the final version	No	NA	G-CIMP-high	G-CIMP-high	IDH-mut/1p-19q non-codel no change	0.2408	0.7568	0.0024	NA	NA	NA	0.0544237
Mazor_Patient13	Patient13_Initial_Infinium_SF2917	Primary	Mazor et al., Cancer Cell, 2015	University of California, San Francisco	R132G	IDHmut/1p-19q non-codel	Oligoastrocytoma	II	Astrocytoma grade II	24	Male	21	This column is excluded in the final version	85	106	Deceased	No	No	No	This column is excluded in the final version	No	NA	G-CIMP-high	G-CIMP-high	IDH-mut/1p-19q non-codel no change	0.021	0.9784	0.0006	NA	NA	NA	0.0929635
Mazor_Patient13	Patient13_Recurrence1_Infinium_SF3434	First Recurrence	Mazor et al., Cancer Cell, 2015	University of California, San Francisco	R132G	IDHmut/1p-19q non-codel	Oligoastrocytoma	II	Astrocytoma grade II	25	Male	0	This column is excluded in the final version	NA	106	Deceased	NA	NA	NA	This column is excluded in the final version	No	NA	G-CIMP-high	G-CIMP-high	IDH-mut/1p-19q non-codel no change	0.0426	0.9514	0.006	NA	NA	NA	0.100819
Mazor_Patient14	Patient14_Primary_A	Primary	Mazor et al., PNAS, 2017	University of California, San Francisco	R132H	IDHmut/1p-19q non-codel	Astrocytoma	II	Astrocytoma grade II	25	Male	30	This column is excluded in the final version	149	179	Deceased	No	No	No	This column is excluded in the final version	No	NA	G-CIMP-high	G-CIMP-high	IDH-mut/1p-19q non-codel intermediate change	0.006	0.9892	0.0048	NA	NA	NA	0.102917
Mazor_Patient14	Patient14_Recurrence1_A	First Recurrence	Mazor et al., PNAS, 2017	University of California, San Francisco	R132H	IDHmut/1p-19q non-codel	Astrocytoma	II	Astrocytoma grade II	27	Male	0	This column is excluded in the final version	NA	179	Deceased	Yes	Yes	Yes	This column is excluded in the final version	No	NA	G-CIMP-high	G-CIMP-high	IDH-mut/1p-19q non-codel intermediate change	0.0186	0.9762	0.0052	NA	NA	NA	0.127754
Mazor_Patient14	Patient14_Recurrence1_A	First Recurrence	Mazor et al., PNAS, 2017	University of California, San Francisco	R132H	IDHmut/1p-19q non-codel	Astrocytoma	II	Astrocytoma grade II	27	Male	0	This column is excluded in the final version	NA	179	Deceased	Yes	Yes	Yes	This column is excluded in the final version	No	NA	G-CIMP-high	G-CIMP-high	IDH-mut/1p-19q non-codel intermediate change	0.0092	0.9792	0.0116	NA	NA	NA	0.116046
Mazor_Patient14	Patient14_Recurrence2_A	Second Recurrence	Mazor et al., PNAS, 2017	University of California, San Francisco	R132H	IDHmut/1p-19q non-codel	Glioblastoma	IV	Glioblastoma grade IV	37	Male	NA	This column is excluded in the final version	NA	179	Deceased	NA	NA	NA	This column is excluded in the final version	No	NA	G-CIMP-low	G-CIMP-low	IDH-mut/1p-19q non-codel intermediate change	0.0126	0.0466	0.9408	NA	NA	NA	0.308315
Mazor_Patient14	Patient14_Recurrence2_A	Second Recurrence	Mazor et al., PNAS, 2017	University of California, San Francisco	R132H	IDHmut/1p-19q non-codel	Glioblastoma	IV	Glioblastoma grade IV	37	Male	NA	This column is excluded in the final version	NA	179	Deceased	NA	NA	NA	This column is excluded in the final version	No	NA	G-CIMP-low	G-CIMP-low	IDH-mut/1p-19q non-codel intermediate change	0.012	0.0444	0.9436	NA	NA	NA	0.320749
Mazor_Patient14	Patient14_Recurrence2_B	Second Recurrence	Mazor et al., PNAS, 2017	University of California, San Francisco	R132H	IDHmut/1p-19q non-codel	Glioblastoma	IV	Glioblastoma grade IV	37	Male	NA	This column is excluded in the final version	NA	179	Deceased	NA	NA	NA	This column is excluded in the final version	No	NA	G-CIMP-low	G-CIMP-low	IDH-mut/1p-19q non-codel intermediate change	0.0138	0.0484	0.9378	NA	NA	NA	0.306715
Mazor_Patient14	Patient14_Recurrence2_C	Second Recurrence	Mazor et al., PNAS, 2017	University of California, San Francisco	R132H	IDHmut/1p-19q non-codel	Glioblastoma	IV	Glioblastoma grade IV	37	Male	NA	This column is excluded in the final version	NA	179	Deceased	NA	NA	NA	This column is excluded in the final version	No	NA	G-CIMP-low	G-CIMP-low	IDH-mut/1p-19q non-codel intermediate change	0.0066	0.0242	0.9692	NA	NA	NA	0.32674
Mazor_Patient14	Patient14_Recurrence2_D	Second Recurrence	Mazor et al., PNAS, 2017	University of California, San Francisco	R132H	IDHmut/1p-19q non-codel	Glioblastoma	IV	Glioblastoma grade IV	37	Male	NA	This column is excluded in the final version	NA	179	Deceased	NA	NA	NA	This column is excluded in the final version	No	NA	G-CIMP-low	G-CIMP-low	IDH-mut/1p-19q non-codel intermediate change	0.0136	0.0498	0.9366	NA	NA	NA	0.31934
Mazor_Patient16	Patient16_Initial_Infinium_SF7460	Primary	Mazor et al., Cancer Cell, 2015	University of California, San Francisco	R132H	IDHmut/1p-19q non-codel	Astrocytoma	II	Astrocytoma grade II	35	Female	5	This column is excluded in the final version	33	38	Deceased	No	No	No	This column is excluded in the final version	No	NA	G-CIMP-high	G-CIMP-high	IDH-mut/1p-19q non-codel no change	0.022	0.9774	0.0006	NA	NA	NA	0.0880598
Mazor_Patient16	Patient16_Recurrence1_Infinium_SF7579	First Recurrence	Mazor et al., Cancer Cell, 2015	University of California, San Francisco	R132H	IDHmut/1p-19q non-codel	Astrocytoma	II	Astrocytoma grade II	35	Female	0	This column is excluded in the final version	NA	38	Deceased	NA	NA	NA	This column is excluded in the final version	No	NA	G-CIMP-high	G-CIMP-high	IDH-mut/1p-19q non-codel no change	0.0114	0.9868	0.0018	NA	NA	NA	0.100635
Mazor_Patient17	Patient17_Primary_A	Primary	Mazor et al., PNAS, 2017	University of California, San Francisco	R132H	IDHmut/1p-19q non-codel	Astrocytoma	II	Astrocytoma grade II	27	Male	30	This column is excluded in the final version	37	67	Deceased	No	Yes	Yes	This column is excluded in the final version	No	NA	G-CIMP-high	G-CIMP-high	IDH-mut/1p-19q non-codel no change	0.0278	0.9638	0.0084	NA	NA	NA	0.0925171
Mazor_Patient17	Patient17_Primary_B	Primary	Mazor et al., PNAS, 2017	University of California, San Francisco	R132H	IDHmut/1p-19q non-codel	Astrocytoma	II	Astrocytoma grade II	27	Male	30	This column is excluded in the final version	37	67	Deceased	No	Yes	Yes	This column is excluded in the final version	No	NA	G-CIMP-high	G-CIMP-high	IDH-mut/1p-19q non-codel no change	0.0264	0.9634	0.0102	NA	NA	NA	0.0908006
Mazor_Patient17	Patient17_Primary_C	Primary	Mazor et al., PNAS, 2017	University of California, San Francisco	R132H	IDHmut/1p-19q non-codel	Astrocytoma	II	Astrocytoma grade II	27	Male	30	This column is excluded in the final version	37	67	Deceased	No	Yes	Yes	This column is excluded in the final version	No	NA	G-CIMP-high	G-CIMP-high	IDH-mut/1p-19q non-codel no change	0.0306	0.9666	0.0028	NA	NA	NA	0.0975194
Mazor_Patient17	Patient17_Recurrence1_A	First Recurrence	Mazor et al., PNAS, 2017	University of California, San Francisco	R132H	IDHmut/1p-19q non-codel	Glioblastoma	IV	Glioblastoma grade IV	29	Male	0	This column is excluded in the final version	NA	67	Deceased	NA	NA	NA	This column is excluded in the final version	No	NA	G-CIMP-high	G-CIMP-high	IDH-mut/1p-19q non-codel no change	0.0202	0.8924	0.0874	NA	NA	NA	0.136835
Mazor_Patient17	Patient17_Recurrence1_B	First Recurrence	Mazor et al., PNAS, 2017	University of California, San Francisco	R132H	IDHmut/1p-19q non-codel	Glioblastoma	IV	Glioblastoma grade IV	29	Male	0	This column is excluded in the final version	NA	67	Deceased	NA	NA	NA	This column is excluded in the final version	No	NA	G-CIMP-high	G-CIMP-high	IDH-mut/1p-19q non-codel no change	0.0234	0.883	0.0936	NA	NA	NA	0.129419
Mazor_Patient17	Patient17_Recurrence1_C	First Recurrence	Mazor et al., PNAS, 2017	University of California, San Francisco	R132H	IDHmut/1p-19q non-codel	Glioblastoma	IV	Glioblastoma grade IV	29	Male	0	This column is excluded in the final version	NA	67	Deceased	NA	NA	NA	This column is excluded in the final version	No	NA	G-CIMP-high	G-CIMP-high	IDH-mut/1p-19q non-codel no change	0.0178	0.911	0.0712	NA	NA	NA	0.131388
Mazor_Patient17	Patient17_Recurrence1_D	First Recurrence	Mazor et al., PNAS, 2017	University of California, San Francisco	R132H	IDHmut/1p-19q non-codel	Glioblastoma	IV	Glioblastoma grade IV	29	Male	0	This column is excluded in the final version	NA	67	Deceased	NA	NA	NA	This column is excluded in the final version	No	NA	G-CIMP-high	G-CIMP-high	IDH-mut/1p-19q non-codel no change	0.0258	0.8388	0.1354	NA	NA	NA	0.129346
Mazor_Patient17	Patient17_Recurrence1_E	First Recurrence	Mazor et al., PNAS, 2017	University of California, San Francisco	R132H	IDHmut/1p-19q non-codel	Glioblastoma	IV	Glioblastoma grade IV	29	Male	0	This column is excluded in the final version	NA	67	Deceased	NA	NA	NA	This column is excluded in the final version	No	NA	G-CIMP-high	G-CIMP-high	IDH-mut/1p-19q non-codel no change	0.025	0.7954	0.1796	NA	NA	NA	0.14331
Mazor_Patient18	Patient18_InitialA_Infinium_SF6292v1	Primary	Mazor et al., Cancer Cell, 2015	University of California, San Francisco	R132H	IDHmut/1p-19q non-codel	Oligoastrocytoma	II	Astrocytoma grade II	49	Male	94	This column is excluded in the final version	12	106	Alive	No	Yes	Yes	This column is excluded in the final version	No	NA	G-CIMP-high	G-CIMP-high	IDH-mut/1p-19q non-codel change	0.0308	0.903	0.0662	NA	NA	NA	0.0894414
Mazor_Patient18	Patient18_InitialB_Infinium_SF6292v2	Primary	Mazor et al., Cancer Cell, 2015	University of California, San Francisco	R132H	IDHmut/1p-19q non-codel	Oligoastrocytoma	II	Astrocytoma grade II	49	Male	94	This column is excluded in the final version	12	106	Alive	No	Yes	Yes	This column is excluded in the final version	No	NA	G-CIMP-high	G-CIMP-high	IDH-mut/1p-19q non-codel change	0.0432	0.9476	0.0092	NA	NA	NA	0.0981468
Mazor_Patient18	Patient18_InitialC_Infinium_SF6292v3	Primary	Mazor et al., Cancer Cell, 2015	University of California, San Francisco	R132H	IDHmut/1p-19q non-codel	Oligoastrocytoma	II	Astrocytoma grade II	49	Male	94	This column is excluded in the final version	12	106	Alive	No	Yes	Yes	This column is excluded in the final version	No	NA	G-CIMP-high	G-CIMP-high	IDH-mut/1p-19q non-codel change	0.0314	0.9152	0.0534	NA	NA	NA	0.0910682
Mazor_Patient18	Patient18_InitialD_Infinium_SF6292v4	Primary	Mazor et al., Cancer Cell, 2015	University of California, San Francisco	R132H	IDHmut/1p-19q non-codel	Oligoastrocytoma	II	Astrocytoma grade II	49	Male	94	This column is excluded in the final version	12	106	Alive	No	Yes	Yes	This column is excluded in the final version	No	NA	G-CIMP-high	G-CIMP-high	IDH-mut/1p-19q non-codel change	0.0204	0.9376	0.042	NA	NA	NA	0.0991925
Mazor_Patient18	Patient18_Recurrence1_Infinium_SF9004	First Recurrence	Mazor et al., Cancer Cell, 2015	University of California, San Francisco	R132H	IDHmut/1p-19q non-codel	Glioblastoma	IV	Glioblastoma grade IV	56	Male	0	This column is excluded in the final version	NA	106	Alive	NA	NA	NA	This column is excluded in the final version	No	NA	G-CIMP-low	G-CIMP-low	IDH-mut/1p-19q non-codel change	0.0658	0.3586	0.5756	NA	NA	NA	0.139855
Mazor_Patient21	Patient21_Primary_A	Primary	Mazor et al., PNAS, 2017	University of California, San Francisco	R132H	IDHmut/1p-19q non-codel	Anaplastic astrocytoma	III	Anaplastic astrocytoma grade III	27	Male	21	This column is excluded in the final version	14	35	Deceased	No	Yes	Yes	This column is excluded in the final version	No	NA	G-CIMP-high	G-CIMP-high	IDH-mut/1p-19q non-codel change	0.0052	0.9876	0.0072	NA	NA	NA	0.0912766
Mazor_Patient21	Patient21_Recurrence1_A	First Recurrence	Mazor et al., PNAS, 2017	University of California, San Francisco	R132H	IDHmut/1p-19q non-codel	Glioblastoma	IV	Glioblastoma grade IV	28	Male	0	This column is excluded in the final version	14	35	Deceased	NA	NA	NA	This column is excluded in the final version	No	NA	G-CIMP-low	G-CIMP-low	IDH-mut/1p-19q non-codel change	0.0086	0.067	0.9244	NA	NA	NA	0.263233
Mazor_Patient21	Patient21_Recurrence1_B	First Recurrence	Mazor et al., PNAS, 2017	University of California, San Francisco	R132H	IDHmut/1p-19q non-codel	Glioblastoma	IV	Glioblastoma grade IV	28	Male	0	This column is excluded in the final version	14	35	Deceased	NA	NA	NA	This column is excluded in the final version	No	NA	G-CIMP-low	G-CIMP-low	IDH-mut/1p-19q non-codel change	0.0106	0.0678	0.9216	NA	NA	NA	0.292134
Mazor_Patient22	Patient22_Initial_Infinium_SF7475	Primary	Mazor et al., Cancer Cell, 2015	University of California, San Francisco	R132H	IDHmut/1p-19q non-codel	Astrocytoma	II	Astrocytoma grade II	22	Male	56	This column is excluded in the final version	14	70	Deceased	Yes	No	Yes	This column is excluded in the final version	No	NA	G-CIMP-high	G-CIMP-high	IDH-mut/1p-19q non-codel no change	0.0326	0.9668	0.0006	NA	NA	NA	0.0955075
Mazor_Patient22	Patient22_Recurrence1_Infinium_SF9106	First Recurrence	Mazor et al., Cancer Cell, 2015	University of California, San Francisco	R132H	IDHmut/1p-19q non-codel	Glioblastoma	IV	Glioblastoma grade IV	26	Male	0	This column is excluded in the final version	NA	70	Deceased	NA	NA	NA	This column is excluded in the final version	No	NA	G-CIMP-high	G-CIMP-high	IDH-mut/1p-19q non-codel no change	0.0996	0.7354	0.165	NA	NA	NA	0.116778
Mazor_Patient36	Patient36_Initial_Infinium_SF7472	Primary	Mazor et al., Cancer Cell, 2015	University of California, San Francisco	R132H	IDHmut/1p-19q non-codel	Astrocytoma	II	Astrocytoma grade II	31	Female	71	This column is excluded in the final version	2	73	Alive	No	No	No	This column is excluded in the final version	No	NA	G-CIMP-high	G-CIMP-high	IDH-mut/1p-19q non-codel no change	0.014	0.9838	0.0022	NA	NA	NA	0.0846048
Mazor_Patient36	Patient36_Recurrence1_Infinium_SF9618	First Recurrence	Mazor et al., Cancer Cell, 2015	University of California, San Francisco	R132H	IDHmut/1p-19q non-codel	Anaplastic astrocytoma	III	Anaplastic astrocytoma grade III	36	Female	0	This column is excluded in the final version	NA	73	Alive	NA	NA	NA	This column is excluded in the final version	No	NA	G-CIMP-high	G-CIMP-high	IDH-mut/1p-19q non-codel no change	0.0162	0.9688	0.015	NA	NA	NA	0.089338
Mazor_Patient38	Patient38_Initial_Infinium_GS254	Primary	Mazor et al., Cancer Cell, 2015	University of California, San Francisco	R132H	IDHmut/1p-19q non-codel	Astrocytoma	II	Astrocytoma grade II	21	Female	20	This column is excluded in the final version	5	25	Alive	No	No	No	This column is excluded in the final version	No	NA	G-CIMP-high	G-CIMP-high	IDH-mut/1p-19q non-codel no change	0.0006	0.997	0.0024	NA	NA	NA	0.0927744
Mazor_Patient38	Patient38_Recurrence1_Infinium_GS429	First Recurrence	Mazor et al., Cancer Cell, 2015	University of California, San Francisco	R132H	IDHmut/1p-19q non-codel	Astrocytoma	II	Astrocytoma grade II	22	Female	0	This column is excluded in the final version	NA	25	Alive	NA	NA	NA	This column is excluded in the final version	No	NA	G-CIMP-high	G-CIMP-high	IDH-mut/1p-19q non-codel no change	0.1102	0.8862	0.0036	NA	NA	NA	0.0789928
Mazor_Patient68	Patient68_Primary	Primary	Mazor et al., PNAS, 2017	University of California, San Francisco	R132H	IDHmut/1p-19q non-codel	Astrocytoma	II	Astrocytoma grade II	31	Female	17	This column is excluded in the final version	6	23	Alive	No	Yes	Yes	This column is excluded in the final version	No	NA	G-CIMP-high	G-CIMP-high	IDH-mut/1p-19q non-codel intermediate change	0.0244	0.9714	0.0042	NA	NA	NA	0.0876867
Mazor_Patient68	Patient68_Recurrence1_A	First Recurrence	Mazor et al., PNAS, 2017	University of California, San Francisco	R132H	IDHmut/1p-19q non-codel	Anaplastic astrocytoma	III	Anaplastic astrocytoma grade III	32	Female	0	This column is excluded in the final version	NA	23	Alive	NA	NA	NA	This column is excluded in the final version	No	NA	G-CIMP-high	G-CIMP-intermediate	IDH-mut/1p-19q non-codel intermediate change	0.07	0.659	0.271	NA	NA	NA	0.189634
Mazor_Patient68	Patient68_Recurrence1_B	First Recurrence	Mazor et al., PNAS, 2017	University of California, San Francisco	R132H	IDHmut/1p-19q non-codel	Anaplastic astrocytoma	III	Anaplastic astrocytoma grade III	32	Female	0	This column is excluded in the final version	NA	23	Alive	NA	NA	NA	This column is excluded in the final version	No	NA	G-CIMP-high	G-CIMP-intermediate	IDH-mut/1p-19q non-codel intermediate change	0.072	0.728	0.2	NA	NA	NA	0.183965
Mazor_Patient90	Patient90_InitialA_Infinium_SF8121v1	Primary	Mazor et al., Cancer Cell, 2015	University of California, San Francisco	R132H	IDHmut/1p-19q non-codel	Oligodendroglioma	II	Astrocytoma grade II	39	Female	22	This column is excluded in the final version	42	64	Alive	No	No	No	This column is excluded in the final version	No	NA	G-CIMP-high	G-CIMP-high	IDH-mut/1p-19q non-codel no change	0.0954	0.9016	0.003	NA	NA	NA	0.0800821
Mazor_Patient90	Patient90_InitialB_Infinium_SF8121v2	Primary	Mazor et al., Cancer Cell, 2015	University of California, San Francisco	R132H	IDHmut/1p-19q non-codel	Oligodendroglioma	II	Astrocytoma grade II	39	Female	22	This column is excluded in the final version	42	64	Alive	No	No	No	This column is excluded in the final version	No	NA	G-CIMP-high	G-CIMP-high	IDH-mut/1p-19q non-codel no change	0.0518	0.9464	0.0018	NA	NA	NA	0.0874092
Mazor_Patient90	Patient90_InitialC_Infinium_SF8121v3	Primary	Mazor et al., Cancer Cell, 2015	University of California, San Francisco	R132H	IDHmut/1p-19q non-codel	Oligodendroglioma	II	Astrocytoma grade II	39	Female	22	This column is excluded in the final version	42	64	Alive	No	No	No	This column is excluded in the final version	No	NA	G-CIMP-high	G-CIMP-high	IDH-mut/1p-19q non-codel no change	0.0112	0.9866	0.0022	NA	NA	NA	0.105028
Mazor_Patient90	Patient90_InitialD_Infinium_SF8121v4	Primary	Mazor et al., Cancer Cell, 2015	University of California, San Francisco	R132H	IDHmut/1p-19q non-codel	Oligodendroglioma	II	Astrocytoma grade II	39	Female	22	This column is excluded in the final version	42	64	Alive	No	No	No	This column is excluded in the final version	No	NA	G-CIMP-high	G-CIMP-high	IDH-mut/1p-19q non-codel no change	0.0544	0.9388	0.0068	NA	NA	NA	0.0854253
Mazor_Patient90	Patient90_InitialE_Infinium_SF8121v5	Primary	Mazor et al., Cancer Cell, 2015	University of California, San Francisco	R132H	IDHmut/1p-19q non-codel	Oligodendroglioma	II	Astrocytoma grade II	39	Female	22	This column is excluded in the final version	42	64	Alive	No	No	No	This column is excluded in the final version	No	NA	G-CIMP-high	G-CIMP-high	IDH-mut/1p-19q non-codel no change	0.0286	0.9702	0.0012	NA	NA	NA	0.107931
Mazor_Patient90	Patient90_InitialF_Infinium_SF8121v6	Primary	Mazor et al., Cancer Cell, 2015	University of California, San Francisco	R132H	IDHmut/1p-19q non-codel	Oligodendroglioma	II	Astrocytoma grade II	39	Female	22	This column is excluded in the final version	42	64	Alive	No	No	No	This column is excluded in the final version	No	NA	G-CIMP-high	G-CIMP-high	IDH-mut/1p-19q non-codel no change	0.013	0.9862	0.0008	NA	NA	NA	0.102172
Mazor_Patient90	Patient90_Recurrence1A_Infinium_SF8801v1	First Recurrence	Mazor et al., Cancer Cell, 2015	University of California, San Francisco	R132H	IDHmut/1p-19q non-codel	Oligoastrocytoma	II	Astrocytoma grade II	40	Female	0	This column is excluded in the final version	NA	64	Alive	No	No	No	This column is excluded in the final version	No	NA	G-CIMP-high	G-CIMP-high	IDH-mut/1p-19q non-codel no change	0.0484	0.9508	0.0008	NA	NA	NA	0.0607031
Mazor_Patient90	Patient90_Recurrence1B_Infinium_SF8801v2	First Recurrence	Mazor et al., Cancer Cell, 2015	University of California, San Francisco	R132H	IDHmut/1p-19q non-codel	Oligoastrocytoma	II	Astrocytoma grade II	40	Female	0	This column is excluded in the final version	NA	64	Alive	No	No	No	This column is excluded in the final version	No	NA	G-CIMP-high	G-CIMP-high	IDH-mut/1p-19q non-codel no change	0.0232	0.9766	0.0002	NA	NA	NA	0.0885546
Mazor_Patient169	Patient169_Primary_A	Primary	Mazor et al., PNAS, 2017	University of California, San Francisco	R132H	IDHmut/1p-19q non-codel	Astrocytoma	II	Astrocytoma grade II	37	Male	73	This column is excluded in the final version	17	90	Deceased	No	Yes	Yes	This column is excluded in the final version	No	NA	G-CIMP-high	G-CIMP-high	IDH-mut/1p-19q non-codel change	0.063	0.8918	0.0452	NA	NA	NA	0.118111
Mazor_Patient169	Patient169_Primary_A	Primary	Mazor et al., PNAS, 2017	University of California, San Francisco	R132H	IDHmut/1p-19q non-codel	Astrocytoma	II	Astrocytoma grade II	37	Male	73	This column is excluded in the final version	17	90	Deceased	No	Yes	Yes	This column is excluded in the final version	No	NA	G-CIMP-high	G-CIMP-high	IDH-mut/1p-19q non-codel change	0.048	0.8836	0.0684	NA	NA	NA	0.128752
Mazor_Patient169	Patient169_Primary_B	Primary	Mazor et al., PNAS, 2017	University of California, San Francisco	R132H	IDHmut/1p-19q non-codel	Astrocytoma	II	Astrocytoma grade II	37	Male	73	This column is excluded in the final version	17	90	Deceased	No	Yes	Yes	This column is excluded in the final version	No	NA	G-CIMP-high	G-CIMP-high	IDH-mut/1p-19q non-codel change	0.0542	0.933	0.0128	NA	NA	NA	0.115721
Mazor_Patient169	Patient169_Primary_C	Primary	Mazor et al., PNAS, 2017	University of California, San Francisco	R132H	IDHmut/1p-19q non-codel	Astrocytoma	II	Astrocytoma grade II	37	Male	73	This column is excluded in the final version	17	90	Deceased	No	Yes	Yes	This column is excluded in the final version	No	NA	G-CIMP-high	G-CIMP-high	IDH-mut/1p-19q non-codel change	0.0362	0.9174	0.0464	NA	NA	NA	0.130422
Mazor_Patient169	Patient169_Recurrence1_A	First Recurrence	Mazor et al., PNAS, 2017	University of California, San Francisco	R132H	IDHmut/1p-19q non-codel	Glioblastoma	IV	Glioblastoma grade IV	43	Male	0	This column is excluded in the final version	NA	90	Deceased	NA	NA	NA	This column is excluded in the final version	No	NA	G-CIMP-low	G-CIMP-low	IDH-mut/1p-19q non-codel change	0.015	0.0664	0.9186	NA	NA	NA	0.274326
Mazor_Patient169	Patient169_Recurrence1_A	First Recurrence	Mazor et al., PNAS, 2017	University of California, San Francisco	R132H	IDHmut/1p-19q non-codel	Glioblastoma	IV	Glioblastoma grade IV	43	Male	0	This column is excluded in the final version	NA	90	Deceased	NA	NA	NA	This column is excluded in the final version	No	NA	G-CIMP-low	G-CIMP-low	IDH-mut/1p-19q non-codel change	0.0142	0.0598	0.926	NA	NA	NA	0.273881
Bai_Glio20129/21154	Glio_20129	Primary	Bai et al., Nature Genetics, 2016	Yale University	R132H	IDHmut/1p-19q non-codel	Astrocytoma	III	Anaplastic astrocytoma grade III	38	Male	51	This column is excluded in the final version	NA	NA	NA	Yes	No	Yes	This column is excluded in the final version	No	NA	G-CIMP-high	G-CIMP-high	IDH-mut/1p-19q non-codel change	0.0116	0.986	0.0024	NA	NA	NA	0.083044
Bai_Glio20129/21154	Glio_21154	First Recurrence	Bai et al., Nature Genetics, 2016	Yale University	R132H	IDHmut/1p-19q non-codel	Astrocytoma	IV	Glioblastoma grade IV	43	Male	0	This column is excluded in the final version	NA	NA	NA	NA	NA	NA	This column is excluded in the final version	No	NA	G-CIMP-low	G-CIMP-low	IDH-mut/1p-19q non-codel change	0.0366	0.2568	0.7066	NA	NA	NA	0.160551
Bai_Glio20764/21423	Glio_20764	Primary	Bai et al., Nature Genetics, 2016	Yale University	R132H	IDHmut/1p-19q non-codel	Oligoastrocytoma	III	Anaplastic astrocytoma grade III	25	Male	34	This column is excluded in the final version	NA	NA	NA	Yes	No	Yes	This column is excluded in the final version	No	NA	G-CIMP-high	G-CIMP-high	IDH-mut/1p-19q non-codel intermediate change	0.0064	0.9866	0.007	NA	NA	NA	0.129443
Bai_Glio20764/21423	Glio_21423	First Recurrence	Bai et al., Nature Genetics, 2016	Yale University	R132H	IDHmut/1p-19q non-codel	Astrocytoma	IV	Glioblastoma grade IV	28	Male	0	This column is excluded in the final version	NA	NA	NA	NA	NA	NA	This column is excluded in the final version	No	NA	G-CIMP-high	G-CIMP-intermediate	IDH-mut/1p-19q non-codel intermediate change	0.0904	0.5024	0.4072	NA	NA	NA	0.176608
Bai_Glio20823/21654	Glio_20823	Primary	Bai et al., Nature Genetics, 2016	Yale University	R132H	IDHmut/1p-19q non-codel	Oligoastrocytoma	II	Astrocytoma grade II	46	Male	39	This column is excluded in the final version	NA	NA	NA	No	No	No	This column is excluded in the final version	No	NA	G-CIMP-high	G-CIMP-high	IDH-mut/1p-19q non-codel no change	0.0202	0.9782	0.0016	NA	NA	NA	0.0950661
Bai_Glio20823/21654	Glio_21654	First Recurrence	Bai et al., Nature Genetics, 2016	Yale University	R132H	IDHmut/1p-19q non-codel	Astrocytoma	IV	Glioblastoma grade IV	50	Male	0	This column is excluded in the final version	NA	NA	NA	NA	NA	NA	This column is excluded in the final version	No	NA	G-CIMP-high	G-CIMP-high	IDH-mut/1p-19q non-codel no change	0.024	0.8922	0.0838	NA	NA	NA	0.135574
Bai_Glio20925/23938	Glio_20925	Primary	Bai et al., Nature Genetics, 2016	Yale University	R132H	IDHmut/1p-19q non-codel	Oligodendroglioma	II	Astrocytoma grade II	48	Male	114	This column is excluded in the final version	NA	NA	NA	No	No	No	This column is excluded in the final version	No	NA	G-CIMP-high	G-CIMP-high	IDH-mut/1p-19q non-codel no change	0.1418	0.8478	0.0104	NA	NA	NA	0.0874495
Bai_Glio20925/23938	Glio_23938	First Recurrence	Bai et al., Nature Genetics, 2016	Yale University	R132H	IDHmut/1p-19q non-codel	Oligoastrocytoma	III	Anaplastic astrocytoma grade III	58	Male	0	This column is excluded in the final version	NA	NA	NA	NA	NA	NA	This column is excluded in the final version	No	NA	G-CIMP-high	G-CIMP-high	IDH-mut/1p-19q non-codel no change	0.1514	0.8368	0.0118	NA	NA	NA	0.0630493
Bai_Glio20932/24738	Glio_20932	Primary	Bai et al., Nature Genetics, 2016	Yale University	R132H	IDHmut/1p-19q non-codel	Astrocytoma	II	Astrocytoma grade II	33	Male	32	This column is excluded in the final version	NA	NA	NA	No	No	No	This column is excluded in the final version	No	NA	G-CIMP-high	G-CIMP-high	IDH-mut/1p-19q non-codel no change	0.0018	0.997	0.0012	NA	NA	NA	0.0898867
Bai_Glio20932/24738	Glio_24738	First Recurrence	Bai et al., Nature Genetics, 2016	Yale University	R132H	IDHmut/1p-19q non-codel	Astrocytoma	IV	Glioblastoma grade IV	35	Male	0	This column is excluded in the final version	NA	NA	NA	NA	NA	NA	This column is excluded in the final version	No	NA	G-CIMP-high	G-CIMP-high	IDH-mut/1p-19q non-codel no change	0.0068	0.9898	0.0034	NA	NA	NA	0.117946
Bai_Glio20975/21313	Glio_20975	Primary	Bai et al., Nature Genetics, 2016	Yale University	R132H	IDHmut/1p-19q non-codel	Oligoastrocytoma	II	Astrocytoma grade II	33	Female	18	This column is excluded in the final version	NA	NA	NA	No	No	No	This column is excluded in the final version	No	NA	G-CIMP-high	G-CIMP-high	IDH-mut/1p-19q non-codel change	0.0116	0.9866	0.0018	NA	NA	NA	0.109334
Bai_Glio20975/21313	Glio_21313	First Recurrence	Bai et al., Nature Genetics, 2016	Yale University	R132H	IDHmut/1p-19q non-codel	Astrocytoma	IV	Glioblastoma grade IV	35	Female	0	This column is excluded in the final version	NA	NA	NA	NA	NA	NA	This column is excluded in the final version	No	NA	G-CIMP-low	G-CIMP-low	IDH-mut/1p-19q non-codel change	0.0344	0.2004	0.7652	NA	NA	NA	0.19466
Bai_Glio21119/22873	Glio_21119	Primary	Bai et al., Nature Genetics, 2016	Yale University	R132S	IDHmut/1p-19q non-codel	Oligoastrocytoma	II	Astrocytoma grade II	44	Female	66	This column is excluded in the final version	NA	NA	NA	No	No	No	This column is excluded in the final version	No	NA	IDHmut-codel	G-CIMP-high	IDH-mut/1p-19q non-codel no change	0.6704	0.3286	0.001	NA	NA	NA	0.102718
Bai_Glio21119/22873	Glio_22873	First Recurrence	Bai et al., Nature Genetics, 2016	Yale University	R132S	IDHmut/1p-19q non-codel	Oligoastrocytoma	III	Anaplastic astrocytoma grade III	50	Female	0	This column is excluded in the final version	NA	NA	NA	NA	NA	NA	This column is excluded in the final version	No	NA	G-CIMP-high	G-CIMP-high	IDH-mut/1p-19q non-codel no change	0.2048	0.7912	0.004	NA	NA	NA	0.0869134
Bai_Glio21258/23888	Glio_21258	Primary	Bai et al., Nature Genetics, 2016	Yale University	R132H	IDHmut/1p-19q codel	Oligodendroglioma	II	Oligodendroglioma grade II	37	Male	94	This column is excluded in the final version	NA	NA	NA	No	No	No	This column is excluded in the final version	No	NA	IDHmut-codel	Codel	IDH-mut/1p-19q codel	0.9198	0.0778	0.0024	NA	NA	NA	0.124397
Bai_Glio21258/23888	Glio_23888	First Recurrence	Bai et al., Nature Genetics, 2016	Yale University	R132H	IDHmut/1p-19q codel	Oligoastrocytoma	III	Anaplastic oligodendroglioma grade III	45	Male	0	This column is excluded in the final version	NA	NA	NA	NA	NA	NA	This column is excluded in the final version	No	NA	IDHmut-codel	Codel	IDH-mut/1p-19q codel	0.996	0.004	0	NA	NA	NA	0.107385
Bai_Glio21418/22649	Glio_21418	Primary	Bai et al., Nature Genetics, 2016	Yale University	R132H	IDHmut/1p-19q non-codel	Oligoastrocytoma	II	Astrocytoma grade II	35	Male	44	This column is excluded in the final version	NA	NA	NA	No	No	No	This column is excluded in the final version	No	NA	G-CIMP-high	G-CIMP-high	IDH-mut/1p-19q non-codel change	0.0112	0.9884	0.0004	NA	NA	NA	0.0697121
Bai_Glio21418/22649	Glio_22649	First Recurrence	Bai et al., Nature Genetics, 2016	Yale University	R132H	IDHmut/1p-19q non-codel	Astrocytoma	IV	Glioblastoma grade IV	38	Male	0	This column is excluded in the final version	NA	NA	NA	NA	NA	NA	This column is excluded in the final version	No	NA	G-CIMP-low	G-CIMP-low	IDH-mut/1p-19q non-codel change	0.0278	0.4758	0.4964	NA	NA	NA	0.18811
Bai_Glio21647/22893	Glio_21647	Primary	Bai et al., Nature Genetics, 2016	Yale University	R132C	IDHmut/1p-19q non-codel	Oligoastrocytoma	III	Anaplastic astrocytoma grade III	42	Male	45	This column is excluded in the final version	NA	NA	NA	Yes	No	Yes	This column is excluded in the final version	No	NA	G-CIMP-high	G-CIMP-high	IDH-mut/1p-19q non-codel change	0.0312	0.964	0.0048	NA	NA	NA	0.077657
Bai_Glio21647/22893	Glio_22893	First Recurrence	Bai et al., Nature Genetics, 2016	Yale University	R132C	IDHmut/1p-19q non-codel	Astrocytoma	IV	Glioblastoma grade IV	46	Male	0	This column is excluded in the final version	NA	NA	NA	NA	NA	NA	This column is excluded in the final version	No	NA	G-CIMP-low	G-CIMP-low	IDH-mut/1p-19q non-codel change	0.0384	0.2456	0.716	NA	NA	NA	0.173579
Bai_Glio21775/23191	Glio_21775	Primary	Bai et al., Nature Genetics, 2016	Yale University	R132H	IDHmut/1p-19q non-codel	Astrocytoma	II	Astrocytoma grade II	21	Male	51	This column is excluded in the final version	NA	NA	NA	No	No	No	This column is excluded in the final version	No	NA	G-CIMP-high	G-CIMP-high	IDH-mut/1p-19q non-codel no change	0.0076	0.9924	0	NA	NA	NA	0.0579966
Bai_Glio21775/23191	Glio_23191	First Recurrence	Bai et al., Nature Genetics, 2016	Yale University	R132H	IDHmut/1p-19q non-codel	Astrocytoma	III	Anaplastic astrocytoma grade III	25	Male	0	This column is excluded in the final version	NA	NA	NA	NA	NA	NA	This column is excluded in the final version	No	NA	G-CIMP-high	G-CIMP-high	IDH-mut/1p-19q non-codel no change	0.0124	0.9768	0.0108	NA	NA	NA	0.0879827
Bai_Glio22377/23475	Glio_22377	Primary	Bai et al., Nature Genetics, 2016	Yale University	R132H	IDHmut/1p-19q non-codel	Astrocytoma	III	Anaplastic astrocytoma grade III	36	Female	38	This column is excluded in the final version	NA	NA	NA	Yes	No	Yes	This column is excluded in the final version	No	NA	G-CIMP-high	G-CIMP-high	IDH-mut/1p-19q non-codel no change	0.0242	0.9734	0.0024	NA	NA	NA	0.0846622
Bai_Glio22377/23475	Glio_23475	First Recurrence	Bai et al., Nature Genetics, 2016	Yale University	R132H	IDHmut/1p-19q non-codel	Astrocytoma	IV	Glioblastoma grade IV	39	Female	0	This column is excluded in the final version	NA	NA	NA	NA	NA	NA	This column is excluded in the final version	No	NA	G-CIMP-high	G-CIMP-high	IDH-mut/1p-19q non-codel no change	0.0344	0.943	0.0226	NA	NA	NA	0.105888
Bai_Glio22774/24740	Glio_22774	Primary	Bai et al., Nature Genetics, 2016	Yale University	R132H	IDHmut/1p-19q non-codel	Oligoastrocytoma	II	Astrocytoma grade II	25	Male	80	This column is excluded in the final version	NA	NA	NA	No	No	No	This column is excluded in the final version	No	NA	G-CIMP-high	G-CIMP-high	IDH-mut/1p-19q non-codel no change	0.0102	0.9894	0.0004	NA	NA	NA	0.081502
Bai_Glio22774/24740	Glio_24740	First Recurrence	Bai et al., Nature Genetics, 2016	Yale University	R132H	IDHmut/1p-19q non-codel	Oligoastrocytoma	III	Anaplastic astrocytoma grade III	32	Male	0	This column is excluded in the final version	NA	NA	NA	NA	NA	NA	This column is excluded in the final version	No	NA	G-CIMP-high	G-CIMP-high	IDH-mut/1p-19q non-codel no change	0.0388	0.96	0.0012	NA	NA	NA	0.0676453
Bai_Glio23417/23783	Glio_23417	Primary	Bai et al., Nature Genetics, 2016	Yale University	R132H	IDHmut/1p-19q non-codel	Astrocytoma	II	Astrocytoma grade II	23	Male	13	This column is excluded in the final version	NA	NA	NA	No	No	No	This column is excluded in the final version	No	NA	G-CIMP-high	G-CIMP-high	IDH-mut/1p-19q non-codel no change	0.03	0.969	0.001	NA	NA	NA	0.0865571
Bai_Glio23417/23783	Glio_23783	First Recurrence	Bai et al., Nature Genetics, 2016	Yale University	R132H	IDHmut/1p-19q non-codel	Astrocytoma	III	Anaplastic astrocytoma grade III	24	Male	0	This column is excluded in the final version	NA	NA	NA	NA	NA	NA	This column is excluded in the final version	No	NA	G-CIMP-high	G-CIMP-high	IDH-mut/1p-19q non-codel no change	0.0068	0.9922	0.001	NA	NA	NA	0.107291
Bai_Glio23700/24800	Glio_23700	Primary	Bai et al., Nature Genetics, 2016	Yale University	R132H	IDHmut/1p-19q codel	Oligoastrocytoma	III	Anaplastic oligodendroglioma grade III	56	Female	52	This column is excluded in the final version	NA	NA	NA	No	Yes	Yes	This column is excluded in the final version	No	NA	IDHmut-codel	Codel	IDH-mut/1p-19q codel	0.8672	0.1194	0.0134	NA	NA	NA	0.107322
Bai_Glio23700/24800	Glio_24800	First Recurrence	Bai et al., Nature Genetics, 2016	Yale University	R132H	IDHmut/1p-19q codel	Astrocytoma	IV	Anaplastic oligodendroglioma grade III	61	Female	0	This column is excluded in the final version	NA	NA	NA	NA	NA	NA	This column is excluded in the final version	No	NA	IDHmut-codel	Codel	IDH-mut/1p-19q codel	0.6858	0.2422	0.072	NA	NA	NA	0.111284
Bai_Glio31222/31618	Glio_31222	Primary	Bai et al., Nature Genetics, 2016	Yale University	R132H	IDHmut/1p-19q codel	Oligodendroglioma	II	Oligodendroglioma grade II	50	Female	26	This column is excluded in the final version	NA	NA	NA	No	No	No	This column is excluded in the final version	No	NA	IDHmut-codel	Codel	IDH-mut/1p-19q codel	0.9728	0.027	0.0002	NA	NA	NA	0.100132
Bai_Glio31222/31618	Glio_31618	First Recurrence	Bai et al., Nature Genetics, 2016	Yale University	R132H	IDHmut/1p-19q codel	Oligodendroglioma	III	Anaplastic oligodendroglioma grade III	53	Female	0	This column is excluded in the final version	NA	NA	NA	NA	NA	NA	This column is excluded in the final version	No	NA	IDHmut-codel	Codel	IDH-mut/1p-19q codel	0.9882	0.0112	0.0006	NA	NA	NA	0.0913596
Bai_Glio31548/31979	Glio_31548	Primary	Bai et al., Nature Genetics, 2016	Yale University	R132S	IDHmut/1p-19q non-codel	Oligoastrocytoma	II	Astrocytoma grade II	44	Female	28	This column is excluded in the final version	NA	NA	NA	No	No	No	This column is excluded in the final version	No	NA	G-CIMP-high	G-CIMP-high	IDH-mut/1p-19q non-codel no change	0.048	0.9508	0.0012	NA	NA	NA	0.0426734
Bai_Glio31548/31979	Glio_31979	First Recurrence	Bai et al., Nature Genetics, 2016	Yale University	R132S	IDHmut/1p-19q non-codel	Astrocytoma	III	Anaplastic astrocytoma grade III	46	Female	0	This column is excluded in the final version	NA	NA	NA	NA	NA	NA	This column is excluded in the final version	No	NA	G-CIMP-high	G-CIMP-high	IDH-mut/1p-19q non-codel no change	0.0274	0.9704	0.0022	NA	NA	NA	0.0525643
Bai_Glio31559/31666	Glio_31559	Primary	Bai et al., Nature Genetics, 2016	Yale University	R132S	IDHmut/1p-19q non-codel	Astrocytoma	II	Astrocytoma grade II	32	Female	7	This column is excluded in the final version	NA	NA	NA	Yes	No	Yes	This column is excluded in the final version	No	NA	G-CIMP-high	G-CIMP-high	IDH-mut/1p-19q non-codel intermediate change	0.0038	0.996	0.0002	NA	NA	NA	0.0826129
Bai_Glio31559/31666	Glio_31666	First Recurrence	Bai et al., Nature Genetics, 2016	Yale University	R132S	IDHmut/1p-19q non-codel	Astrocytoma	IV	Glioblastoma grade IV	33	Female	0	This column is excluded in the final version	NA	NA	NA	NA	NA	NA	This column is excluded in the final version	No	NA	G-CIMP-high	G-CIMP-intermediate	IDH-mut/1p-19q non-codel intermediate change	0.0234	0.5264	0.4502	NA	NA	NA	0.167195
Bai_Glio32327/32708	Glio_32327	Primary	Bai et al., Nature Genetics, 2016	Yale University	R132H	IDHmut/1p-19q non-codel	Astrocytoma	II	Astrocytoma grade II	30	Male	21	This column is excluded in the final version	NA	NA	NA	No	No	No	This column is excluded in the final version	No	NA	G-CIMP-high	G-CIMP-high	IDH-mut/1p-19q non-codel no change	0.0022	0.9946	0.0032	NA	NA	NA	0.0941907
Bai_Glio32327/32708	Glio_32708	First Recurrence	Bai et al., Nature Genetics, 2016	Yale University	R132H	IDHmut/1p-19q non-codel	Astrocytoma	III	Anaplastic astrocytoma grade III	32	Male	0	This column is excluded in the final version	NA	NA	NA	NA	NA	NA	This column is excluded in the final version	No	NA	G-CIMP-high	G-CIMP-high	IDH-mut/1p-19q non-codel no change	0.0246	0.8258	0.1496	NA	NA	NA	0.148087
Bai_Glio22170/24197	Glio_22170	Primary	Bai et al., Nature Genetics, 2016	Yale University	R132H	IDHmut/1p-19q non-codel	Astrocytoma	II	Astrocytoma grade II	38	Male	NA	This column is excluded in the final version	NA	NA	NA	No	No	No	This column is excluded in the final version	No	NA	G-CIMP-high	G-CIMP-high	IDH-mut/1p-19q non-codel intermediate change	0.0082	0.9918	0	NA	NA	NA	0.0807908
Bai_Glio22170/24197	Glio_24197	Second Recurrence	Bai et al., Nature Genetics, 2016	Yale University	R132H	IDHmut/1p-19q non-codel	Astrocytoma	IV	Glioblastoma grade IV	44	Male	NA	This column is excluded in the final version	NA	NA	NA	NA	NA	NA	This column is excluded in the final version	No	NA	G-CIMP-high	G-CIMP-intermediate	IDH-mut/1p-19q non-codel intermediate change	0.0416	0.6914	0.267	NA	NA	NA	0.120294
Bai_Glio31568/32425	Glio_31568	Primary	Bai et al., Nature Genetics, 2016	Yale University	R132H	IDHmut/1p-19q non-codel	Astrocytoma	II	Astrocytoma grade II	48	Female	NA	This column is excluded in the final version	NA	NA	NA	Yes	NA	Yes	This column is excluded in the final version	No	NA	G-CIMP-high	G-CIMP-high	IDH-mut/1p-19q non-codel no change*	0.0736	0.9246	0.0018	NA	NA	NA	0.077034
Bai_Glio31568/32425	Glio_32425	Second Recurrence	Bai et al., Nature Genetics, 2016	Yale University	R132H	IDHmut/1p-19q codel	Astrocytoma	III	Anaplastic oligodendroglioma grade III	52	Female	NA	This column is excluded in the final version	NA	NA	NA	NA	NA	NA	This column is excluded in the final version	No	NA	IDHmut-codel	G-CIMP-high	IDH-mut/1p-19q non-codel no change	0.5608	0.3336	0.1056	NA	NA	NA	0.146377
Bai_Glio30471/31478	Glio_30471	Primary	Bai et al., Nature Genetics, 2016	Yale University	R132H	IDHmut/1p-19q non-codel	Oligoastrocytoma	II	Astrocytoma grade II	25	Male	NA	This column is excluded in the final version	NA	NA	NA	Yes	No	Yes	This column is excluded in the final version	No	NA	G-CIMP-high	G-CIMP-high	IDH-mut/1p-19q non-codel no change	0.0076	0.992	0.0004	NA	NA	NA	0.0719845
Bai_Glio30471/31478	Glio_31478	Second Recurrence	Bai et al., Nature Genetics, 2016	Yale University	R132H	IDHmut/1p-19q non-codel	Astrocytoma	IV	Glioblastoma grade IV	31	Male	NA	This column is excluded in the final version	NA	NA	NA	NA	NA	NA	This column is excluded in the final version	No	NA	G-CIMP-high	G-CIMP-high	IDH-mut/1p-19q non-codel no change	0.055	0.8432	0.1018	NA	NA	NA	0.134631
Bai_Glio30840/31114	Glio_30840	Primary	Bai et al., Nature Genetics, 2016	Yale University	R132H	IDHmut/1p-19q non-codel	Astrocytoma	II	Astrocytoma grade II	24	Male	NA	This column is excluded in the final version	NA	NA	NA	Yes	No	Yes	This column is excluded in the final version	No	NA	G-CIMP-high	G-CIMP-high	IDH-mut/1p-19q non-codel intermediate change	0.0374	0.8922	0.0704	NA	NA	NA	0.120314
Bai_Glio30840/31114	Glio_31114	Second Recurrence	Bai et al., Nature Genetics, 2016	Yale University	R132H	IDHmut/1p-19q non-codel	Astrocytoma	IV	Glioblastoma grade IV	25	Male	NA	This column is excluded in the final version	NA	NA	NA	NA	NA	NA	This column is excluded in the final version	No	NA	G-CIMP-high	G-CIMP-intermediate	IDH-mut/1p-19q non-codel intermediate change	0.0646	0.5144	0.421	NA	NA	NA	0.106547
Bai_Glio30919/31936	Glio_30919	Primary	Bai et al., Nature Genetics, 2016	Yale University	R132H	IDHmut/1p-19q codel	Oligodendroglioma	II	Oligodendroglioma grade II	49	Male	NA	This column is excluded in the final version	NA	NA	NA	Yes	No	Yes	This column is excluded in the final version	No	NA	IDHmut-codel	Codel	IDH-mut/1p-19q codel	0.994	0.006	0	NA	NA	NA	0.102893
Bai_Glio30919/31936	Glio_31936	Second Recurrence	Bai et al., Nature Genetics, 2016	Yale University	R132H	IDHmut/1p-19q codel	Oligodendroglioma	III	Anaplastic oligodendroglioma grade III	55	Male	NA	This column is excluded in the final version	NA	NA	NA	NA	NA	NA	This column is excluded in the final version	No	NA	IDHmut-codel	Codel	IDH-mut/1p-19q codel	0.9726	0.0266	0.0008	NA	NA	NA	0.0920784
#IDH/1p-19q status was predicted by Random Forest machine learning according to the CpG probe signatures that define the seven cohesive pan-glioma DNA methylation subtypes described in Ceccarelli et al., 2016, and only used for the purpose of molecular downstream analysis
*Cell-of-origin, reported in Bai et al. 2016, and our supervised random forest DNA methylation analyses suggest the acquisition of 1p-19q codeleted epigenotype at second recurrence. For downstream molecular analysis, patient Bai_Glio31568/32425 was classified in the epigenetic group "IDH-mut/1p-19q non-codel no change" according to the molecular phenotype observed at primary diagnosis
