# Supplementary material for: A Distinct DNA Methylation Shift in a Subset of Glioma CpG Island Methylator Phenotypes during Tumor Recurrence
Source: Cell Rep. Author manuscript; Available in PMC 2022 Feb 21. (PMC8859991; doi:10.1016/j.celrep.2018.03.107)
Supplement: 3 [file NIHMS1777196-supplement-3.xls]

## Sheet: Table S2
Supplemental Table 2. Summary of data platform availability in each patient in the cohort
Patient ID	HM450	WGS	Whole Exome Sequencing	RNA Sequencing	RPPA
TCGA-DH-A669	Yes	Yes	Yes	Yes	No
TCGA-DU-5870	Yes	Yes	Yes	Yes	Yes (Primary)
TCGA-DU-5872	Yes	Yes	Yes	Yes	Yes (Primary)
TCGA-DU-6397	Yes	Yes	Yes	Yes	Yes (Primary)
TCGA-DU-6404	Yes	Yes	Yes	Yes	Yes (Primary)
TCGA-DU-6407	Yes	Yes	Yes	Yes	Yes (Primary)
TCGA-DU-7304	Yes	Yes	Yes	Yes	Yes (Primary)
TCGA-FG-5963	Yes	Yes (Primary)	Yes	Yes	Yes
TCGA-FG-5965	Yes	Yes	Yes	Yes	Yes (Primary)
TCGA-FG-A4MT	Yes	Yes	Yes	Yes	Yes
TCGA-TM-A7CF	Yes	Yes	Yes	Yes	Yes (First Recurrence)
TCGA-TQ-A7RK	Yes	Yes	Yes (Primary and First Recurrence)	Yes	Yes (Primary and First Recurrence)
TCGA-TQ-A7RV	Yes	Yes	Yes	Yes	Yes
TCGA-TQ-A8XE	Yes	Yes	Yes	Yes	Yes
TCGA-06-0125	Yes#	Yes	Yes	Yes	Yes
TCGA-06-0152	Yes#	Yes*	Yes	Yes (First Recurrence)	Yes (First Recurrence)
TCGA-06-0171	Yes#	Yes	Yes	Yes (First Recurrence)	Yes
TCGA-06-0190	Yes#	Yes	Yes	Yes	Yes
TCGA-06-0210	Yes#	Yes	Yes	Yes	Yes (First Recurrence)
TCGA-06-0211	Yes#	Yes	Yes	Yes	No
TCGA-06-0221	Yes#	Yes	Yes	Yes (First Recurrence)	Yes (First Recurrence)
TCGA-14-0736	Yes#	No	Yes	Yes (First Recurrence)	Yes (First Recurrence)
TCGA-14-1402	Yes#	Yes	Yes*	Yes (First Recurrence)	No
TCGA-19-0957	Yes#	No	Yes*	Yes (First Recurrence)	Yes
TCGA-19-1389	Yes#	Yes	Yes*	Yes (First Recurrence)	Yes
TCGA-19-4065	Yes#	No	Yes	Yes	Yes
TCGA-TQ-A7RR	Yes	No	Yes (Primary)	Yes (Primary)	Yes (Primary)
TCGA-TQ-A7RW	Yes	No	Yes (Primary)	Yes (Primary)	Yes (Primary)
TCGA-FG-6691	Yes	Yes (Primary)	Yes (Primary)	Yes (Primary)	Yes (Primary)
CWRU_Patient01	Yes	NA	NA	NA	NA
CWRU_Patient02	Yes	NA	NA	NA	NA
CWRU_Patient03	Yes	NA	NA	NA	NA
Mazor_Patient01	Yes	Yes	Yes	Yes	No
Mazor_Patient02	Yes	No	Yes	No	No
Mazor_Patient03	Yes	No	No	Yes	No
Mazor_Patient04	Yes	No	Yes	Yes	No
Mazor_Patient07	Yes	No	Yes	Yes	No
Mazor_Patient08	Yes	No	Yes	No	No
Mazor_Patient10	Yes	No	Yes	Yes	No
Mazor_Patient11	Yes	No	Yes	No	No
Mazor_Patient12	Yes	No	Yes	Yes	No
Mazor_Patient13	Yes	No	Yes	Yes	No
Mazor_Patient14	Yes	No	Yes	Yes	No
Mazor_Patient16	Yes	No	Yes	Yes	No
Mazor_Patient17	Yes	No	Yes	Yes	No
Mazor_Patient18	Yes	No	Yes	No	No
Mazor_Patient21	Yes	No	Yes	No	No
Mazor_Patient22	Yes	No	No	Yes	No
Mazor_Patient36	Yes	No	No	No	No
Mazor_Patient38	Yes	No	No	No	No
Mazor_Patient68	Yes	No	Yes	No	No
Mazor_Patient90	Yes	No	Yes	No	No
Mazor_Patient169	Yes	No	Yes	Yes	No
Bai_Glio20129/21154	Yes	No	Yes	No	No
Bai_Glio20764/21423	Yes	No	Yes	No	No
Bai_Glio20823/21654	Yes	No	Yes	No	No
Bai_Glio20925/23938	Yes	No	Yes	No	No
Bai_Glio20932/24738	Yes	No	Yes	No	No
Bai_Glio20975/21313	Yes	No	Yes	No	No
Bai_Glio21119/22873	Yes	No	Yes	No	No
Bai_Glio21258/23888	Yes	No	Yes	No	No
Bai_Glio21418/22649	Yes	No	Yes	No	No
Bai_Glio21647/22893	Yes	No	Yes	No	No
Bai_Glio21775/23191	Yes	No	Yes	No	No
Bai_Glio22377/23475	Yes	No	Yes	No	No
Bai_Glio22774/24740	Yes	No	Yes	No	No
Bai_Glio23417/23783	Yes	No	Yes	No	No
Bai_Glio23700/24800	Yes	No	Yes	No	No
Bai_Glio31222/31618	Yes	No	Yes	No	No
Bai_Glio31548/31979	Yes	No	Yes	No	No
Bai_Glio31559/31666	Yes	No	Yes	No	No
Bai_Glio32327/32708	Yes	No	Yes	No	No
Bai_Glio22170/24197	Yes	No	Yes	No	No
Bai_Glio31568/32425	Yes	No	Yes	No	No
Bai_Glio30471/31478	Yes	No	Yes	No	No
Bai_Glio30840/31114	Yes	No	Yes	No	No
Bai_Glio30919/31936	Yes	No	Yes	No	No
*Primary/Recurrent cases were profiled in different sequencing platforms
#Initial primary DNA was profiled using GoldenGate I and II platforms (Noushmehr et al., 2010; Brennan et al., 2013). In order to effectively analyze the epigenomics across all available glioma recurrent samples, we generated 450K DNA methylation data for these primary TCGA IDH-wildtype GBMs (n=12), approved by the TCGA director Dr. Jean Zenklusen
