# Supplementary material for: A Distinct DNA Methylation Shift in a Subset of Glioma CpG Island Methylator Phenotypes during Tumor Recurrence
Source: Cell Rep. Author manuscript; Available in PMC 2022 Feb 21. (PMC8859991; doi:10.1016/j.celrep.2018.03.107)
Supplement: 4 [file NIHMS1777196-supplement-4.xls]

## Sheet: Table S3
Supplemental Table 3. List of 84 differentially methylated CpG sites between G-CIMP-low primary tumors and G-CIMP-low first recurrent tumors (Figure 3A)
Target CpG	DNA Methylation Status
cg08627825	Hypomethylated in G-CIMP-low at first recurrence
cg18709313	Hypomethylated in G-CIMP-low at first recurrence
cg17375585	Hypomethylated in G-CIMP-low at first recurrence
cg11592576	Hypomethylated in G-CIMP-low at first recurrence
cg15579822	Hypomethylated in G-CIMP-low at first recurrence
cg00026603	Hypomethylated in G-CIMP-low at first recurrence
cg03291455	Hypomethylated in G-CIMP-low at first recurrence
cg07415373	Hypomethylated in G-CIMP-low at first recurrence
cg13571972	Hypomethylated in G-CIMP-low at first recurrence
cg07140497	Hypomethylated in G-CIMP-low at first recurrence
cg11467015	Hypomethylated in G-CIMP-low at first recurrence
cg04571847	Hypomethylated in G-CIMP-low at first recurrence
cg02921003	Hypomethylated in G-CIMP-low at first recurrence
cg12643378	Hypomethylated in G-CIMP-low at first recurrence
cg14194496	Hypomethylated in G-CIMP-low at first recurrence
cg12894055	Hypomethylated in G-CIMP-low at first recurrence
cg26787787	Hypomethylated in G-CIMP-low at first recurrence
cg16369400	Hypomethylated in G-CIMP-low at first recurrence
cg06244002	Hypomethylated in G-CIMP-low at first recurrence
cg13828873	Hypomethylated in G-CIMP-low at first recurrence
cg11119767	Hypomethylated in G-CIMP-low at first recurrence
cg04677158	Hypomethylated in G-CIMP-low at first recurrence
cg16252933	Hypomethylated in G-CIMP-low at first recurrence
cg16118089	Hypomethylated in G-CIMP-low at first recurrence
cg09432234	Hypomethylated in G-CIMP-low at first recurrence
cg23941527	Hypomethylated in G-CIMP-low at first recurrence
cg12924430	Hypomethylated in G-CIMP-low at primary diagnosis
cg03680873	Hypomethylated in G-CIMP-low at primary diagnosis
cg18107355	Hypomethylated in G-CIMP-low at primary diagnosis
cg08299880	Hypomethylated in G-CIMP-low at primary diagnosis
cg08118287	Hypomethylated in G-CIMP-low at primary diagnosis
cg04141141	Hypomethylated in G-CIMP-low at primary diagnosis
cg10542300	Hypomethylated in G-CIMP-low at primary diagnosis
cg14118424	Hypomethylated in G-CIMP-low at primary diagnosis
cg14315341	Hypomethylated in G-CIMP-low at primary diagnosis
cg13990129	Hypomethylated in G-CIMP-low at primary diagnosis
cg08331219	Hypomethylated in G-CIMP-low at primary diagnosis
cg15686216	Hypomethylated in G-CIMP-low at primary diagnosis
cg02279953	Hypomethylated in G-CIMP-low at primary diagnosis
cg12833451	Hypomethylated in G-CIMP-low at primary diagnosis
cg17930169	Hypomethylated in G-CIMP-low at primary diagnosis
cg04085542	Hypomethylated in G-CIMP-low at primary diagnosis
cg09886849	Hypomethylated in G-CIMP-low at primary diagnosis
cg24199724	Hypomethylated in G-CIMP-low at primary diagnosis
cg00417576	Hypomethylated in G-CIMP-low at primary diagnosis
cg08861957	Hypomethylated in G-CIMP-low at primary diagnosis
cg11074362	Hypomethylated in G-CIMP-low at primary diagnosis
cg09149974	Hypomethylated in G-CIMP-low at primary diagnosis
cg10211454	Hypomethylated in G-CIMP-low at primary diagnosis
cg13489987	Hypomethylated in G-CIMP-low at primary diagnosis
cg07324172	Hypomethylated in G-CIMP-low at primary diagnosis
cg16908556	Hypomethylated in G-CIMP-low at primary diagnosis
cg17558214	Hypomethylated in G-CIMP-low at primary diagnosis
cg16362014	Hypomethylated in G-CIMP-low at primary diagnosis
cg24192786	Hypomethylated in G-CIMP-low at primary diagnosis
cg07621046	Hypomethylated in G-CIMP-low at primary diagnosis
cg11511175	Hypomethylated in G-CIMP-low at primary diagnosis
cg20987323	Hypomethylated in G-CIMP-low at primary diagnosis
cg02805465	Hypomethylated in G-CIMP-low at primary diagnosis
cg09145851	Hypomethylated in G-CIMP-low at primary diagnosis
cg22989533	Hypomethylated in G-CIMP-low at primary diagnosis
cg10684297	Hypomethylated in G-CIMP-low at primary diagnosis
cg24576298	Hypomethylated in G-CIMP-low at primary diagnosis
cg05757007	Hypomethylated in G-CIMP-low at primary diagnosis
cg22838357	Hypomethylated in G-CIMP-low at primary diagnosis
cg17341765	Hypomethylated in G-CIMP-low at primary diagnosis
cg04846243	Hypomethylated in G-CIMP-low at primary diagnosis
cg06132283	Hypomethylated in G-CIMP-low at primary diagnosis
cg14399078	Hypomethylated in G-CIMP-low at primary diagnosis
cg15052854	Hypomethylated in G-CIMP-low at primary diagnosis
cg17635114	Hypomethylated in G-CIMP-low at primary diagnosis
cg01578057	Hypomethylated in G-CIMP-low at primary diagnosis
cg12759554	Hypomethylated in G-CIMP-low at primary diagnosis
cg01732538	Hypomethylated in G-CIMP-low at primary diagnosis
cg02996355	Hypomethylated in G-CIMP-low at primary diagnosis
cg23906738	Hypomethylated in G-CIMP-low at primary diagnosis
cg27120934	Hypomethylated in G-CIMP-low at primary diagnosis
cg05660005	Hypomethylated in G-CIMP-low at primary diagnosis
cg18487343	Hypomethylated in G-CIMP-low at primary diagnosis
cg09048500	Hypomethylated in G-CIMP-low at primary diagnosis
cg21700582	Hypomethylated in G-CIMP-low at primary diagnosis
cg08568561	Hypomethylated in G-CIMP-low at primary diagnosis
cg11374834	Hypomethylated in G-CIMP-low at primary diagnosis
cg24132580	Hypomethylated in G-CIMP-low at primary diagnosis
