# Supplementary material for: A Distinct DNA Methylation Shift in a Subset of Glioma CpG Island Methylator Phenotypes during Tumor Recurrence
Source: Cell Rep. Author manuscript; Available in PMC 2022 Feb 21. (PMC8859991; doi:10.1016/j.celrep.2018.03.107)
Supplement: 5 [file NIHMS1777196-supplement-5.xls]

## Sheet: Table S4
Supplemental Table 4. List of 712 differentially methylated CpG sites between G-CIMP-high primary tumors and their G-CIMP-low first recurrent counterparts (Figure 4A)
Target CpG	DNA Methylation Status in Recurrent G-CIMP-low Tumors
cg19406706	Hypomethylated
cg19303524	Hypomethylated
cg21769093	Hypomethylated
cg11744116	Hypomethylated
cg00753442	Hypomethylated
cg13817046	Hypomethylated
cg14628708	Hypomethylated
cg03742629	Hypomethylated
cg05583171	Hypomethylated
cg04742334	Hypomethylated
cg09686870	Hypomethylated
cg21354912	Hypomethylated
cg09002726	Hypomethylated
cg14378039	Hypomethylated
cg21506790	Hypomethylated
cg24554839	Hypomethylated
cg08250135	Hypomethylated
cg23631669	Hypomethylated
cg05243629	Hypomethylated
cg10955243	Hypomethylated
cg03666439	Hypomethylated
cg04011469	Hypomethylated
cg22821554	Hypomethylated
cg00927226	Hypomethylated
cg09633240	Hypomethylated
cg11837293	Hypomethylated
cg11591267	Hypomethylated
cg15761405	Hypomethylated
cg23589587	Hypomethylated
cg26779147	Hypomethylated
cg18229092	Hypomethylated
cg00604640	Hypomethylated
cg14826683	Hypomethylated
cg05851730	Hypomethylated
cg25430838	Hypomethylated
cg04816803	Hypomethylated
cg13998293	Hypomethylated
cg06106653	Hypomethylated
cg00967316	Hypomethylated
cg13079429	Hypomethylated
cg15449516	Hypomethylated
cg24700823	Hypomethylated
cg04590119	Hypomethylated
cg08644276	Hypomethylated
cg03631457	Hypomethylated
cg09744374	Hypomethylated
cg03935060	Hypomethylated
cg02415992	Hypomethylated
cg14571539	Hypomethylated
cg08294136	Hypomethylated
cg21489565	Hypomethylated
cg07875068	Hypomethylated
cg06298205	Hypomethylated
cg13012115	Hypomethylated
cg00181669	Hypomethylated
cg00535683	Hypomethylated
cg16175792	Hypomethylated
cg02006405	Hypomethylated
cg11535506	Hypomethylated
cg11798489	Hypomethylated
cg12249516	Hypomethylated
cg17748645	Hypomethylated
cg02332491	Hypomethylated
cg08583182	Hypomethylated
cg09568252	Hypomethylated
cg04062622	Hypomethylated
cg11654011	Hypomethylated
cg21170752	Hypomethylated
cg27056194	Hypomethylated
cg20760057	Hypomethylated
cg03752741	Hypomethylated
cg12785694	Hypomethylated
cg01062020	Hypomethylated
cg18640514	Hypomethylated
cg23716866	Hypomethylated
cg06580966	Hypomethylated
cg15462970	Hypomethylated
cg24347498	Hypomethylated
cg10738025	Hypomethylated
cg23092801	Hypomethylated
cg05267756	Hypomethylated
cg09419251	Hypomethylated
cg04315554	Hypomethylated
cg05120716	Hypomethylated
cg00670212	Hypomethylated
cg02557174	Hypomethylated
cg01838965	Hypomethylated
cg19807286	Hypomethylated
cg16664570	Hypomethylated
cg07598199	Hypomethylated
cg16710604	Hypomethylated
cg25206071	Hypomethylated
cg00557402	Hypomethylated
cg05179921	Hypomethylated
cg09221478	Hypomethylated
cg04588380	Hypomethylated
cg25481253	Hypomethylated
cg00676085	Hypomethylated
cg13462957	Hypomethylated
cg14795939	Hypomethylated
cg20051875	Hypomethylated
cg11964006	Hypomethylated
cg25259754	Hypomethylated
cg07643942	Hypomethylated
cg07812589	Hypomethylated
cg01612158	Hypomethylated
cg02283204	Hypomethylated
cg03421657	Hypomethylated
cg19562321	Hypomethylated
cg25856811	Hypomethylated
cg05316785	Hypomethylated
cg17033499	Hypomethylated
cg18766755	Hypomethylated
cg09642408	Hypomethylated
cg02025737	Hypomethylated
cg24216893	Hypomethylated
cg00661777	Hypomethylated
cg02721947	Hypomethylated
cg00241002	Hypomethylated
cg22785561	Hypomethylated
cg19731194	Hypomethylated
cg13436968	Hypomethylated
cg20220755	Hypomethylated
cg20578612	Hypomethylated
cg01214063	Hypomethylated
cg22828602	Hypomethylated
cg04825491	Hypomethylated
cg20495903	Hypomethylated
cg07232063	Hypomethylated
cg01030404	Hypomethylated
cg15765694	Hypomethylated
cg04740812	Hypomethylated
cg10345936	Hypomethylated
cg07048132	Hypomethylated
cg02431851	Hypomethylated
cg06501070	Hypomethylated
cg02423105	Hypomethylated
cg04281344	Hypomethylated
cg10519389	Hypomethylated
cg26254345	Hypomethylated
cg08983279	Hypomethylated
cg17646499	Hypomethylated
cg23557755	Hypomethylated
cg10336671	Hypomethylated
cg13279700	Hypomethylated
cg11251498	Hypomethylated
cg13792641	Hypomethylated
cg17343107	Hypomethylated
cg14464563	Hypomethylated
cg19111238	Hypomethylated
cg26706520	Hypomethylated
cg19139618	Hypomethylated
cg22941409	Hypomethylated
cg17491560	Hypomethylated
cg26858300	Hypomethylated
cg27175788	Hypomethylated
cg09874776	Hypomethylated
cg00791548	Hypomethylated
cg06042156	Hypomethylated
cg01872593	Hypomethylated
cg23363039	Hypomethylated
cg00747477	Hypomethylated
cg04740359	Hypomethylated
cg19495308	Hypomethylated
cg20748397	Hypomethylated
cg08324925	Hypomethylated
cg21226253	Hypomethylated
cg04086531	Hypomethylated
cg26929700	Hypomethylated
cg01899542	Hypomethylated
cg07633317	Hypomethylated
cg03866600	Hypomethylated
cg18391099	Hypomethylated
cg19904265	Hypomethylated
cg04948649	Hypomethylated
cg12182453	Hypomethylated
cg14354895	Hypomethylated
cg13756768	Hypomethylated
cg24881255	Hypomethylated
cg06630737	Hypomethylated
cg19770292	Hypomethylated
cg12155684	Hypomethylated
cg12598870	Hypomethylated
cg03357006	Hypomethylated
cg11160654	Hypomethylated
cg02367723	Hypomethylated
cg26064460	Hypomethylated
cg10825068	Hypomethylated
cg05976166	Hypomethylated
cg24939196	Hypomethylated
cg10027639	Hypomethylated
cg10622644	Hypomethylated
cg14483935	Hypomethylated
cg03962019	Hypomethylated
cg13903282	Hypomethylated
cg22129183	Hypomethylated
cg12378867	Hypomethylated
cg22680536	Hypomethylated
cg22193150	Hypomethylated
cg03946297	Hypomethylated
cg19387165	Hypomethylated
cg07804289	Hypomethylated
cg04830629	Hypomethylated
cg16958148	Hypomethylated
cg06112171	Hypomethylated
cg06576557	Hypomethylated
cg08453903	Hypomethylated
cg05191919	Hypomethylated
cg17519477	Hypomethylated
cg14702787	Hypomethylated
cg02808240	Hypomethylated
cg19304003	Hypomethylated
cg11010561	Hypomethylated
cg12311175	Hypomethylated
cg04745064	Hypomethylated
cg05281206	Hypomethylated
cg07428782	Hypomethylated
cg01431873	Hypomethylated
cg24883742	Hypomethylated
cg00045910	Hypomethylated
cg01421252	Hypomethylated
cg07939743	Hypomethylated
cg10937408	Hypomethylated
cg05675514	Hypomethylated
cg12733607	Hypomethylated
cg07805542	Hypomethylated
cg20220678	Hypomethylated
cg08574915	Hypomethylated
cg23011788	Hypomethylated
cg07818978	Hypomethylated
cg09713684	Hypomethylated
cg05293897	Hypomethylated
cg25412641	Hypomethylated
cg06161600	Hypomethylated
cg20530855	Hypomethylated
cg27057524	Hypomethylated
cg02284273	Hypomethylated
cg13161113	Hypomethylated
cg12127811	Hypomethylated
cg00518190	Hypomethylated
cg19615684	Hypomethylated
cg19653282	Hypomethylated
cg25432294	Hypomethylated
cg27305460	Hypomethylated
cg13939078	Hypomethylated
cg25694807	Hypomethylated
cg18240543	Hypomethylated
cg25447873	Hypomethylated
cg11724590	Hypomethylated
cg25450819	Hypomethylated
cg08186790	Hypomethylated
cg24748868	Hypomethylated
cg00317837	Hypomethylated
cg13621396	Hypomethylated
cg16622061	Hypomethylated
cg25391023	Hypomethylated
cg14140691	Hypomethylated
cg21022868	Hypomethylated
cg24427724	Hypomethylated
cg06748440	Hypomethylated
cg13569101	Hypomethylated
cg24878478	Hypomethylated
cg10836540	Hypomethylated
cg17360680	Hypomethylated
cg04404694	Hypomethylated
cg10801633	Hypomethylated
cg22367264	Hypomethylated
cg04062190	Hypomethylated
cg09087961	Hypomethylated
cg14115597	Hypomethylated
cg06339924	Hypomethylated
cg24781699	Hypomethylated
cg02630999	Hypomethylated
cg18422058	Hypomethylated
cg04161236	Hypomethylated
cg10761141	Hypomethylated
cg16035777	Hypomethylated
cg01442005	Hypomethylated
cg18845433	Hypomethylated
cg12279397	Hypomethylated
cg12930930	Hypomethylated
cg23259394	Hypomethylated
cg25274975	Hypomethylated
cg23871273	Hypomethylated
cg02195405	Hypomethylated
cg20556988	Hypomethylated
cg09327847	Hypomethylated
cg24428232	Hypomethylated
cg26986629	Hypomethylated
cg25463688	Hypomethylated
cg26339943	Hypomethylated
cg04249559	Hypomethylated
cg22660196	Hypomethylated
cg02965895	Hypomethylated
cg27041424	Hypomethylated
cg01558877	Hypomethylated
cg15155441	Hypomethylated
cg26421805	Hypomethylated
cg13542368	Hypomethylated
cg14096664	Hypomethylated
cg06565975	Hypomethylated
cg20966659	Hypomethylated
cg11997536	Hypomethylated
cg21353189	Hypomethylated
cg02378006	Hypomethylated
cg14642392	Hypomethylated
cg23780731	Hypomethylated
cg20792436	Hypomethylated
cg19909117	Hypomethylated
cg22623319	Hypomethylated
cg08218944	Hypomethylated
cg01982835	Hypomethylated
cg16347123	Hypomethylated
cg11420633	Hypomethylated
cg27403098	Hypomethylated
cg06992486	Hypomethylated
cg04332422	Hypomethylated
cg12811617	Hypomethylated
cg02202411	Hypomethylated
cg20701183	Hypomethylated
cg06422039	Hypomethylated
cg03427841	Hypomethylated
cg04741094	Hypomethylated
cg09994756	Hypomethylated
cg09697084	Hypomethylated
cg16477611	Hypomethylated
cg08844698	Hypomethylated
cg19538115	Hypomethylated
cg07938847	Hypomethylated
cg13996453	Hypomethylated
cg01263631	Hypomethylated
cg17094249	Hypomethylated
cg09336671	Hypomethylated
cg11212589	Hypomethylated
cg24935217	Hypomethylated
cg17601191	Hypomethylated
cg06350404	Hypomethylated
cg18928221	Hypomethylated
cg16182447	Hypomethylated
cg25726664	Hypomethylated
cg15945235	Hypomethylated
cg22789065	Hypomethylated
cg01556706	Hypomethylated
cg08604594	Hypomethylated
cg03498081	Hypomethylated
cg04659689	Hypomethylated
cg06048910	Hypomethylated
cg10111816	Hypomethylated
cg23973115	Hypomethylated
cg08642292	Hypomethylated
cg09526712	Hypomethylated
cg11330469	Hypomethylated
cg05373251	Hypomethylated
cg02633398	Hypomethylated
cg17788013	Hypomethylated
cg01831657	Hypomethylated
cg08116915	Hypomethylated
cg09772333	Hypomethylated
cg26656751	Hypomethylated
cg03331514	Hypomethylated
cg11694120	Hypomethylated
cg01558110	Hypomethylated
cg23058652	Hypomethylated
cg13823964	Hypomethylated
cg11337915	Hypomethylated
cg01808879	Hypomethylated
cg08627825	Hypomethylated
cg12954267	Hypomethylated
cg14504826	Hypomethylated
cg13938909	Hypomethylated
cg06933574	Hypomethylated
cg01503299	Hypomethylated
cg13625388	Hypomethylated
cg20992181	Hypomethylated
cg02260710	Hypomethylated
cg16563187	Hypomethylated
cg08859247	Hypomethylated
cg24903497	Hypomethylated
cg08297616	Hypomethylated
cg26864036	Hypomethylated
cg14886530	Hypomethylated
cg19253831	Hypomethylated
cg19617161	Hypomethylated
cg11248812	Hypomethylated
cg24655706	Hypomethylated
cg26151206	Hypomethylated
cg01890568	Hypomethylated
cg11584519	Hypomethylated
cg26442740	Hypomethylated
cg06679878	Hypomethylated
cg13205848	Hypomethylated
cg19433694	Hypomethylated
cg07172334	Hypomethylated
cg04034290	Hypomethylated
cg14174502	Hypomethylated
cg05399330	Hypomethylated
cg17281031	Hypomethylated
cg00491523	Hypomethylated
cg23860325	Hypomethylated
cg03406106	Hypomethylated
cg12891678	Hypomethylated
cg07351675	Hypomethylated
cg11706389	Hypomethylated
cg26380106	Hypomethylated
cg08930881	Hypomethylated
cg24141382	Hypomethylated
cg00686404	Hypomethylated
cg24836281	Hypomethylated
cg04173816	Hypomethylated
cg20253855	Hypomethylated
cg23087108	Hypomethylated
cg02573468	Hypomethylated
cg13459217	Hypomethylated
cg07729842	Hypomethylated
cg19576241	Hypomethylated
cg20005742	Hypomethylated
cg08216684	Hypomethylated
cg27120405	Hypomethylated
cg09804496	Hypomethylated
cg12571493	Hypomethylated
cg14391345	Hypomethylated
cg14687118	Hypomethylated
cg04215287	Hypomethylated
cg06641021	Hypomethylated
cg11299062	Hypomethylated
cg24924502	Hypomethylated
cg07028733	Hypomethylated
cg08834350	Hypomethylated
cg10583319	Hypomethylated
cg23407151	Hypomethylated
cg23879937	Hypomethylated
cg05526015	Hypomethylated
cg11429111	Hypomethylated
cg22509138	Hypomethylated
cg02737458	Hypomethylated
cg17735539	Hypomethylated
cg18236464	Hypomethylated
cg08465307	Hypomethylated
cg12680719	Hypomethylated
cg18522655	Hypomethylated
cg18998172	Hypomethylated
cg23399011	Hypomethylated
cg01300641	Hypomethylated
cg20663432	Hypomethylated
cg25201255	Hypomethylated
cg09414638	Hypomethylated
cg05329893	Hypomethylated
cg10440696	Hypomethylated
cg11079711	Hypomethylated
cg07696099	Hypomethylated
cg11267802	Hypomethylated
cg24579604	Hypomethylated
cg22388608	Hypomethylated
cg07512295	Hypomethylated
cg11791144	Hypomethylated
cg05940240	Hypomethylated
cg23387692	Hypomethylated
cg16797699	Hypomethylated
cg18222192	Hypomethylated
cg21750915	Hypomethylated
cg12152540	Hypomethylated
cg26327040	Hypomethylated
cg15711288	Hypomethylated
cg18489675	Hypomethylated
cg10284006	Hypomethylated
cg27237541	Hypomethylated
cg17777731	Hypomethylated
cg23715728	Hypomethylated
cg00718513	Hypomethylated
cg26213458	Hypomethylated
cg15075241	Hypomethylated
cg20682639	Hypomethylated
cg07625774	Hypomethylated
cg06618666	Hypomethylated
cg07164556	Hypomethylated
cg15645203	Hypomethylated
cg13466988	Hypomethylated
cg26836204	Hypomethylated
cg00020474	Hypomethylated
cg14770102	Hypomethylated
cg08948808	Hypomethylated
cg15368264	Hypomethylated
cg26802194	Hypomethylated
cg20238105	Hypomethylated
cg05667197	Hypomethylated
cg19622623	Hypomethylated
cg07955064	Hypomethylated
cg26787787	Hypomethylated
cg05348973	Hypomethylated
cg08200621	Hypomethylated
cg20617328	Hypomethylated
cg22865713	Hypomethylated
cg14230803	Hypomethylated
cg17421805	Hypomethylated
cg05252487	Hypomethylated
cg14713217	Hypomethylated
cg11161417	Hypomethylated
cg20268967	Hypomethylated
cg24627900	Hypomethylated
cg22940372	Hypomethylated
cg20073153	Hypomethylated
cg06898293	Hypomethylated
cg16199460	Hypomethylated
cg01815645	Hypomethylated
cg05332483	Hypomethylated
cg24021846	Hypomethylated
cg15115171	Hypomethylated
cg19619014	Hypomethylated
cg08499840	Hypomethylated
cg22341513	Hypomethylated
cg23493867	Hypomethylated
cg04797170	Hypomethylated
cg08572315	Hypomethylated
cg01412764	Hypomethylated
cg15234492	Hypomethylated
cg21249371	Hypomethylated
cg24550644	Hypomethylated
cg26412374	Hypomethylated
cg13409170	Hypomethylated
cg13690280	Hypomethylated
cg12060422	Hypomethylated
cg01135464	Hypomethylated
cg02142483	Hypomethylated
cg03338209	Hypomethylated
cg14074305	Hypomethylated
cg14101485	Hypomethylated
cg06899186	Hypomethylated
cg01205267	Hypomethylated
cg08813944	Hypomethylated
cg09556515	Hypomethylated
cg09160231	Hypomethylated
cg23664396	Hypomethylated
cg09395443	Hypomethylated
cg26107476	Hypomethylated
cg03675047	Hypomethylated
cg19123882	Hypomethylated
cg09718037	Hypomethylated
cg10665891	Hypomethylated
cg16824643	Hypomethylated
cg18608749	Hypomethylated
cg05760765	Hypomethylated
cg18693141	Hypomethylated
cg10928544	Hypomethylated
cg23391090	Hypomethylated
cg06387496	Hypomethylated
cg19170881	Hypomethylated
cg17321639	Hypomethylated
cg24105081	Hypomethylated
cg18179075	Hypomethylated
cg04138181	Hypomethylated
cg03555730	Hypomethylated
cg05165025	Hypomethylated
cg18184107	Hypomethylated
cg13709639	Hypomethylated
cg07469637	Hypomethylated
cg23261343	Hypomethylated
cg00054472	Hypomethylated
cg15132565	Hypomethylated
cg01382649	Hypomethylated
cg03539039	Hypomethylated
cg16365842	Hypomethylated
cg12980127	Hypomethylated
cg15275625	Hypomethylated
cg00776601	Hypomethylated
cg20569108	Hypomethylated
cg26245697	Hypomethylated
cg01185080	Hypomethylated
cg07313523	Hypomethylated
cg03921696	Hypomethylated
cg03529003	Hypomethylated
cg04951797	Hypomethylated
cg04538800	Hypomethylated
cg17452615	Hypomethylated
cg07020001	Hypomethylated
cg07793808	Hypomethylated
cg05920454	Hypomethylated
cg10364115	Hypomethylated
cg16179047	Hypomethylated
cg26159395	Hypomethylated
cg04212239	Hypomethylated
cg08439109	Hypomethylated
cg08003353	Hypomethylated
cg14652587	Hypomethylated
cg18376288	Hypomethylated
cg09187007	Hypomethylated
cg23754918	Hypomethylated
cg13356427	Hypomethylated
cg18347010	Hypomethylated
cg02535674	Hypomethylated
cg06099303	Hypomethylated
cg07271186	Hypomethylated
cg16966139	Hypomethylated
cg01973920	Hypomethylated
cg14014799	Hypomethylated
cg05005217	Hypomethylated
cg20773033	Hypomethylated
cg06436488	Hypomethylated
cg14401746	Hypomethylated
cg09867667	Hypomethylated
cg19378631	Hypomethylated
cg00968536	Hypomethylated
cg06817490	Hypomethylated
cg12666727	Hypomethylated
cg06673273	Hypomethylated
cg14435644	Hypomethylated
cg15359249	Hypomethylated
cg20731529	Hypomethylated
cg03599978	Hypomethylated
cg03179435	Hypomethylated
cg19998150	Hypomethylated
cg14891195	Hypomethylated
cg21879513	Hypomethylated
cg23373640	Hypomethylated
cg00290974	Hypomethylated
cg05960677	Hypomethylated
cg16298927	Hypomethylated
cg02810967	Hypomethylated
cg04486778	Hypomethylated
cg13751113	Hypomethylated
cg05435212	Hypomethylated
cg19371349	Hypomethylated
cg09098195	Hypomethylated
cg05265607	Hypomethylated
cg23526504	Hypomethylated
cg16265542	Hypomethylated
cg22873661	Hypomethylated
cg04058281	Hypomethylated
cg24250684	Hypomethylated
cg05534148	Hypomethylated
cg06807993	Hypomethylated
cg00513941	Hypomethylated
cg08569979	Hypomethylated
cg06601071	Hypomethylated
cg23726802	Hypomethylated
cg13935009	Hypomethylated
cg01326048	Hypomethylated
cg20697025	Hypomethylated
cg16335868	Hypomethylated
cg26007189	Hypomethylated
cg02861615	Hypomethylated
cg16290520	Hypomethylated
cg08995609	Hypomethylated
cg19086540	Hypomethylated
cg03833601	Hypomethylated
cg25017223	Hypomethylated
cg25503149	Hypomethylated
cg16786640	Hypomethylated
cg14903612	Hypomethylated
cg18275228	Hypomethylated
cg14972210	Hypomethylated
cg15942185	Hypomethylated
cg18637459	Hypomethylated
cg04603130	Hypomethylated
cg19108771	Hypomethylated
cg16004008	Hypomethylated
cg09220326	Hypomethylated
cg13444518	Hypomethylated
cg06946797	Hypomethylated
cg12472597	Hypomethylated
cg24364574	Hypomethylated
cg02755669	Hypomethylated
cg08537783	Hypomethylated
cg06143732	Hypomethylated
cg17340391	Hypomethylated
cg21597595	Hypomethylated
cg12435551	Hypomethylated
cg19526685	Hypomethylated
cg02793828	Hypomethylated
cg03475182	Hypomethylated
cg08290076	Hypomethylated
cg00589520	Hypomethylated
cg08327371	Hypomethylated
cg05415285	Hypomethylated
cg13696490	Hypomethylated
cg27388962	Hypomethylated
cg00270878	Hypomethylated
cg00908631	Hypomethylated
cg01759218	Hypomethylated
cg17820591	Hypomethylated
cg09515098	Hypomethylated
cg15073631	Hypomethylated
cg03880355	Hypomethylated
cg14337655	Hypomethylated
cg22975695	Hypomethylated
cg24080247	Hypermethylated
cg16851417	Hypermethylated
cg17241776	Hypermethylated
cg13570982	Hypermethylated
cg21771200	Hypermethylated
cg01405040	Hypermethylated
cg15491701	Hypermethylated
cg16269733	Hypermethylated
cg25228422	Hypermethylated
cg08248516	Hypermethylated
cg21587238	Hypermethylated
cg24496841	Hypermethylated
cg17754510	Hypermethylated
cg01927745	Hypermethylated
cg24452128	Hypermethylated
cg04600027	Hypermethylated
cg04846243	Hypermethylated
cg05341539	Hypermethylated
cg06190677	Hypermethylated
cg15726154	Hypermethylated
cg17555825	Hypermethylated
cg21552242	Hypermethylated
cg05040584	Hypermethylated
cg17619405	Hypermethylated
cg18595065	Hypermethylated
cg26709356	Hypermethylated
cg10192893	Hypermethylated
cg24238409	Hypermethylated
