# Supplementary material for: A Distinct DNA Methylation Shift in a Subset of Glioma CpG Island Methylator Phenotypes during Tumor Recurrence
Source: Cell Rep. Author manuscript; Available in PMC 2022 Feb 21. (PMC8859991; doi:10.1016/j.celrep.2018.03.107)
Supplement: 6 [file NIHMS1777196-supplement-6.xls]

## Sheet: Table S5
Supplemental Table 5. Predictive biomarkers can predict risk for recurrence with a G-CIMP-low malignant phenotype (Figures 5C and 5D)
Patient ID	Cohort	Tumor Sample	Supervised Random Forest DNA Methylation Cluster	Risk Factor
TCGA-CS-4938	TCGA/GDC	Primary	G-CIMP-high	No risk
TCGA-CS-4942	TCGA/GDC	Primary	G-CIMP-high	No risk
TCGA-CS-4943	TCGA/GDC	Primary	G-CIMP-high	No risk
TCGA-CS-4944	TCGA/GDC	Primary	G-CIMP-high	No risk
TCGA-CS-5393	TCGA/GDC	Primary	G-CIMP-high	Risk
TCGA-CS-6290	TCGA/GDC	Primary	G-CIMP-high	No risk
TCGA-CS-6666	TCGA/GDC	Primary	G-CIMP-high	No risk
TCGA-CS-6667	TCGA/GDC	Primary	G-CIMP-high	No risk
TCGA-DB-5270	TCGA/GDC	Primary	G-CIMP-high	No risk
TCGA-DB-5273	TCGA/GDC	Primary	G-CIMP-high	No risk
TCGA-DB-5275	TCGA/GDC	Primary	G-CIMP-high	No risk
TCGA-DB-5276	TCGA/GDC	Primary	G-CIMP-high	No risk
TCGA-DB-5277	TCGA/GDC	Primary	G-CIMP-high	Risk
TCGA-DB-5280	TCGA/GDC	Primary	G-CIMP-high	No risk
TCGA-DB-5281	TCGA/GDC	Primary	G-CIMP-high	No risk
TCGA-DB-A4X9	TCGA/GDC	Primary	G-CIMP-high	No risk
TCGA-DB-A4XB	TCGA/GDC	Primary	G-CIMP-high	No risk
TCGA-DB-A4XC	TCGA/GDC	Primary	G-CIMP-high	No risk
TCGA-DB-A4XD	TCGA/GDC	Primary	G-CIMP-high	No risk
TCGA-DB-A4XE	TCGA/GDC	Primary	G-CIMP-high	No risk
TCGA-DB-A4XF	TCGA/GDC	Primary	G-CIMP-high	No risk
TCGA-DB-A64S	TCGA/GDC	Primary	G-CIMP-high	No risk
TCGA-DB-A64X	TCGA/GDC	Primary	G-CIMP-high	Risk
TCGA-DB-A75L	TCGA/GDC	Primary	G-CIMP-high	No risk
TCGA-DB-A75M	TCGA/GDC	Primary	G-CIMP-high	No risk
TCGA-DB-A75O	TCGA/GDC	Primary	G-CIMP-high	No risk
TCGA-DH-5142	TCGA/GDC	Primary	G-CIMP-high	No risk
TCGA-DH-5143	TCGA/GDC	Primary	G-CIMP-high	No risk
TCGA-DH-A66B	TCGA/GDC	Primary	G-CIMP-high	No risk
TCGA-DH-A66D	TCGA/GDC	Primary	G-CIMP-high	No risk
TCGA-DH-A66G	TCGA/GDC	Primary	G-CIMP-high	No risk
TCGA-DH-A7UT	TCGA/GDC	Primary	G-CIMP-high	Risk
TCGA-DH-A7UU	TCGA/GDC	Primary	G-CIMP-high	No risk
TCGA-DH-A7UV	TCGA/GDC	Primary	G-CIMP-high	No risk
TCGA-DU-5851	TCGA/GDC	Primary	G-CIMP-high	No risk
TCGA-DU-5853	TCGA/GDC	Primary	G-CIMP-high	No risk
TCGA-DU-5855	TCGA/GDC	Primary	G-CIMP-high	No risk
TCGA-DU-5871	TCGA/GDC	Primary	G-CIMP-high	No risk
TCGA-DU-6395	TCGA/GDC	Primary	G-CIMP-high	No risk
TCGA-DU-6396	TCGA/GDC	Primary	G-CIMP-high	Risk
TCGA-DU-6399	TCGA/GDC	Primary	G-CIMP-high	No risk
TCGA-DU-6401	TCGA/GDC	Primary	G-CIMP-high	No risk
TCGA-DU-6408	TCGA/GDC	Primary	G-CIMP-high	Risk
TCGA-DU-6542	TCGA/GDC	Primary	G-CIMP-high	No risk
TCGA-DU-7007	TCGA/GDC	Primary	G-CIMP-high	No risk
TCGA-DU-7008	TCGA/GDC	Primary	G-CIMP-high	No risk
TCGA-DU-7011	TCGA/GDC	Primary	G-CIMP-high	No risk
TCGA-DU-7015	TCGA/GDC	Primary	G-CIMP-high	No risk
TCGA-DU-7019	TCGA/GDC	Primary	G-CIMP-high	No risk
TCGA-DU-7298	TCGA/GDC	Primary	G-CIMP-high	No risk
TCGA-DU-7299	TCGA/GDC	Primary	G-CIMP-high	Risk
TCGA-DU-7301	TCGA/GDC	Primary	G-CIMP-high	No risk
TCGA-DU-7306	TCGA/GDC	Primary	G-CIMP-high	No risk
TCGA-DU-7309	TCGA/GDC	Primary	G-CIMP-high	No risk
TCGA-DU-8163	TCGA/GDC	Primary	G-CIMP-high	No risk
TCGA-DU-8166	TCGA/GDC	Primary	G-CIMP-high	No risk
TCGA-DU-8167	TCGA/GDC	Primary	G-CIMP-high	No risk
TCGA-DU-A5TP	TCGA/GDC	Primary	G-CIMP-high	No risk
TCGA-DU-A5TR	TCGA/GDC	Primary	G-CIMP-high	No risk
TCGA-DU-A5TS	TCGA/GDC	Primary	G-CIMP-high	Risk
TCGA-DU-A5TU	TCGA/GDC	Primary	G-CIMP-high	Risk
TCGA-DU-A5TW	TCGA/GDC	Primary	G-CIMP-high	Risk
TCGA-DU-A6S7	TCGA/GDC	Primary	G-CIMP-high	No risk
TCGA-DU-A76O	TCGA/GDC	Primary	G-CIMP-high	No risk
TCGA-DU-A7T8	TCGA/GDC	Primary	G-CIMP-high	No risk
TCGA-DU-A7TA	TCGA/GDC	Primary	G-CIMP-high	No risk
TCGA-DU-A7TC	TCGA/GDC	Primary	G-CIMP-high	No risk
TCGA-DU-A7TG	TCGA/GDC	Primary	G-CIMP-high	No risk
TCGA-E1-5302	TCGA/GDC	Primary	G-CIMP-high	No risk
TCGA-E1-5303	TCGA/GDC	Primary	G-CIMP-high	No risk
TCGA-E1-5305	TCGA/GDC	Primary	G-CIMP-high	No risk
TCGA-E1-5307	TCGA/GDC	Primary	G-CIMP-high	No risk
TCGA-E1-5322	TCGA/GDC	Primary	G-CIMP-high	No risk
TCGA-E1-A7YH	TCGA/GDC	Primary	G-CIMP-high	No risk
TCGA-E1-A7YK	TCGA/GDC	Primary	G-CIMP-high	Risk
TCGA-E1-A7YU	TCGA/GDC	Primary	G-CIMP-high	Risk
TCGA-E1-A7YW	TCGA/GDC	Primary	G-CIMP-high	No risk
TCGA-E1-A7YY	TCGA/GDC	Primary	G-CIMP-high	No risk
TCGA-E1-A7Z3	TCGA/GDC	Primary	G-CIMP-high	No risk
TCGA-E1-A7Z4	TCGA/GDC	Primary	G-CIMP-high	No risk
TCGA-E1-A7Z6	TCGA/GDC	Primary	G-CIMP-high	No risk
TCGA-F6-A8O4	TCGA/GDC	Primary	G-CIMP-high	No risk
TCGA-FG-6689	TCGA/GDC	Primary	G-CIMP-high	No risk
TCGA-FG-6690	TCGA/GDC	Primary	G-CIMP-high	No risk
TCGA-FG-7636	TCGA/GDC	Primary	G-CIMP-high	No risk
TCGA-FG-8182	TCGA/GDC	Primary	G-CIMP-high	No risk
TCGA-FG-8185	TCGA/GDC	Primary	G-CIMP-high	No risk
TCGA-FG-8188	TCGA/GDC	Primary	G-CIMP-high	Risk
TCGA-FG-8189	TCGA/GDC	Primary	G-CIMP-high	No risk
TCGA-FG-8191	TCGA/GDC	Primary	G-CIMP-high	No risk
TCGA-FG-A4MX	TCGA/GDC	Primary	G-CIMP-high	No risk
TCGA-FG-A4MY	TCGA/GDC	Primary	G-CIMP-high	No risk
TCGA-FG-A60J	TCGA/GDC	Primary	G-CIMP-high	No risk
TCGA-FG-A60L	TCGA/GDC	Primary	G-CIMP-high	Risk
TCGA-FG-A70Y	TCGA/GDC	Primary	G-CIMP-high	No risk
TCGA-FG-A711	TCGA/GDC	Primary	G-CIMP-high	Risk
TCGA-FN-7833	TCGA/GDC	Primary	G-CIMP-high	No risk
TCGA-HT-7470	TCGA/GDC	Primary	G-CIMP-high	No risk
TCGA-HT-7472	TCGA/GDC	Primary	G-CIMP-high	No risk
TCGA-HT-7473	TCGA/GDC	Primary	G-CIMP-high	No risk
TCGA-HT-7474	TCGA/GDC	Primary	G-CIMP-high	No risk
TCGA-HT-7475	TCGA/GDC	Primary	G-CIMP-high	No risk
TCGA-HT-7476	TCGA/GDC	Primary	G-CIMP-high	No risk
TCGA-HT-7477	TCGA/GDC	Primary	G-CIMP-high	Risk
TCGA-HT-7478	TCGA/GDC	Primary	G-CIMP-high	No risk
TCGA-HT-7479	TCGA/GDC	Primary	G-CIMP-high	No risk
TCGA-HT-7482	TCGA/GDC	Primary	G-CIMP-high	No risk
TCGA-HT-7483	TCGA/GDC	Primary	G-CIMP-high	No risk
TCGA-HT-7485	TCGA/GDC	Primary	G-CIMP-high	No risk
TCGA-HT-7601	TCGA/GDC	Primary	G-CIMP-high	Risk
TCGA-HT-7602	TCGA/GDC	Primary	G-CIMP-high	No risk
TCGA-HT-7603	TCGA/GDC	Primary	G-CIMP-high	No risk
TCGA-HT-7604	TCGA/GDC	Primary	G-CIMP-high	No risk
TCGA-HT-7606	TCGA/GDC	Primary	G-CIMP-high	Risk
TCGA-HT-7609	TCGA/GDC	Primary	G-CIMP-high	No risk
TCGA-HT-7610	TCGA/GDC	Primary	G-CIMP-high	No risk
TCGA-HT-7611	TCGA/GDC	Primary	G-CIMP-high	No risk
TCGA-HT-7676	TCGA/GDC	Primary	G-CIMP-high	No risk
TCGA-HT-7684	TCGA/GDC	Primary	G-CIMP-high	No risk
TCGA-HT-7686	TCGA/GDC	Primary	G-CIMP-high	Risk
TCGA-HT-7688	TCGA/GDC	Primary	G-CIMP-high	No risk
TCGA-HT-7689	TCGA/GDC	Primary	G-CIMP-high	No risk
TCGA-HT-7690	TCGA/GDC	Primary	G-CIMP-high	No risk
TCGA-HT-7693	TCGA/GDC	Primary	G-CIMP-high	No risk
TCGA-HT-7855	TCGA/GDC	Primary	G-CIMP-high	No risk
TCGA-HT-7858	TCGA/GDC	Primary	G-CIMP-high	No risk
TCGA-HT-7873	TCGA/GDC	Primary	G-CIMP-high	Risk
TCGA-HT-7879	TCGA/GDC	Primary	G-CIMP-high	No risk
TCGA-HT-7880	TCGA/GDC	Primary	G-CIMP-high	No risk
TCGA-HT-7884	TCGA/GDC	Primary	G-CIMP-high	No risk
TCGA-HT-7902	TCGA/GDC	Primary	G-CIMP-high	Risk
TCGA-HT-8013	TCGA/GDC	Primary	G-CIMP-high	No risk
TCGA-HT-8018	TCGA/GDC	Primary	G-CIMP-high	Risk
TCGA-HT-8106	TCGA/GDC	Primary	G-CIMP-high	Risk
TCGA-HT-8108	TCGA/GDC	Primary	G-CIMP-high	No risk
TCGA-HT-8111	TCGA/GDC	Primary	G-CIMP-high	No risk
TCGA-HT-8114	TCGA/GDC	Primary	G-CIMP-high	No risk
TCGA-HT-8563	TCGA/GDC	Primary	G-CIMP-high	Risk
TCGA-HT-A5R5	TCGA/GDC	Primary	G-CIMP-high	No risk
TCGA-HT-A5R7	TCGA/GDC	Primary	G-CIMP-high	Risk
TCGA-HT-A5RB	TCGA/GDC	Primary	G-CIMP-high	No risk
TCGA-HT-A614	TCGA/GDC	Primary	G-CIMP-high	No risk
TCGA-HT-A616	TCGA/GDC	Primary	G-CIMP-high	Risk
TCGA-HT-A618	TCGA/GDC	Primary	G-CIMP-high	Risk
TCGA-HT-A61A	TCGA/GDC	Primary	G-CIMP-high	No risk
TCGA-HT-A61B	TCGA/GDC	Primary	G-CIMP-high	Risk
TCGA-HT-A74J	TCGA/GDC	Primary	G-CIMP-high	No risk
TCGA-HT-A74O	TCGA/GDC	Primary	G-CIMP-high	No risk
TCGA-HW-7489	TCGA/GDC	Primary	G-CIMP-high	No risk
TCGA-HW-7490	TCGA/GDC	Primary	G-CIMP-high	No risk
TCGA-HW-8319	TCGA/GDC	Primary	G-CIMP-high	Risk
TCGA-HW-8320	TCGA/GDC	Primary	G-CIMP-high	No risk
TCGA-HW-8321	TCGA/GDC	Primary	G-CIMP-high	No risk
TCGA-HW-A5KL	TCGA/GDC	Primary	G-CIMP-high	No risk
TCGA-HW-A5KM	TCGA/GDC	Primary	G-CIMP-high	No risk
TCGA-IK-7675	TCGA/GDC	Primary	G-CIMP-high	Risk
TCGA-P5-A5EV	TCGA/GDC	Primary	G-CIMP-high	No risk
TCGA-P5-A5EW	TCGA/GDC	Primary	G-CIMP-high	No risk
TCGA-P5-A5EZ	TCGA/GDC	Primary	G-CIMP-high	No risk
TCGA-P5-A5F1	TCGA/GDC	Primary	G-CIMP-high	No risk
TCGA-P5-A5F2	TCGA/GDC	Primary	G-CIMP-high	No risk
TCGA-P5-A5F4	TCGA/GDC	Primary	G-CIMP-high	No risk
TCGA-P5-A72W	TCGA/GDC	Primary	G-CIMP-high	No risk
TCGA-P5-A72X	TCGA/GDC	Primary	G-CIMP-high	No risk
TCGA-P5-A731	TCGA/GDC	Primary	G-CIMP-high	No risk
TCGA-P5-A733	TCGA/GDC	Primary	G-CIMP-high	No risk
TCGA-P5-A735	TCGA/GDC	Primary	G-CIMP-high	No risk
TCGA-P5-A736	TCGA/GDC	Primary	G-CIMP-high	No risk
TCGA-P5-A780	TCGA/GDC	Primary	G-CIMP-high	No risk
TCGA-QH-A65S	TCGA/GDC	Primary	G-CIMP-high	Risk
TCGA-QH-A6CW	TCGA/GDC	Primary	G-CIMP-high	No risk
TCGA-QH-A6X3	TCGA/GDC	Primary	G-CIMP-high	No risk
TCGA-QH-A6X9	TCGA/GDC	Primary	G-CIMP-high	No risk
TCGA-QH-A6XA	TCGA/GDC	Primary	G-CIMP-high	No risk
TCGA-QH-A870	TCGA/GDC	Primary	G-CIMP-high	No risk
TCGA-R8-A6YH	TCGA/GDC	Primary	G-CIMP-high	No risk
TCGA-RY-A843	TCGA/GDC	Primary	G-CIMP-high	No risk
TCGA-RY-A845	TCGA/GDC	Primary	G-CIMP-high	No risk
TCGA-S9-A6TS	TCGA/GDC	Primary	G-CIMP-high	Risk
TCGA-S9-A6TU	TCGA/GDC	Primary	G-CIMP-high	No risk
TCGA-S9-A6TV	TCGA/GDC	Primary	G-CIMP-high	Risk
TCGA-S9-A6TZ	TCGA/GDC	Primary	G-CIMP-high	No risk
TCGA-S9-A6U1	TCGA/GDC	Primary	G-CIMP-high	No risk
TCGA-S9-A6U6	TCGA/GDC	Primary	G-CIMP-high	No risk
TCGA-S9-A6U8	TCGA/GDC	Primary	G-CIMP-high	No risk
TCGA-S9-A6U9	TCGA/GDC	Primary	G-CIMP-high	No risk
TCGA-S9-A6WG	TCGA/GDC	Primary	G-CIMP-high	No risk
TCGA-S9-A6WI	TCGA/GDC	Primary	G-CIMP-high	No risk
TCGA-S9-A6WO	TCGA/GDC	Primary	G-CIMP-high	No risk
TCGA-S9-A6WQ	TCGA/GDC	Primary	G-CIMP-high	No risk
TCGA-S9-A7IZ	TCGA/GDC	Primary	G-CIMP-high	Risk
TCGA-S9-A7J0	TCGA/GDC	Primary	G-CIMP-high	No risk
TCGA-S9-A7QW	TCGA/GDC	Primary	G-CIMP-high	No risk
TCGA-S9-A7QX	TCGA/GDC	Primary	G-CIMP-high	No risk
TCGA-S9-A7R3	TCGA/GDC	Primary	G-CIMP-high	No risk
TCGA-S9-A7R4	TCGA/GDC	Primary	G-CIMP-high	No risk
TCGA-S9-A7R7	TCGA/GDC	Primary	G-CIMP-high	Risk
TCGA-S9-A7R8	TCGA/GDC	Primary	G-CIMP-high	No risk
TCGA-S9-A89Z	TCGA/GDC	Primary	G-CIMP-high	Risk
TCGA-TM-A7C4	TCGA/GDC	Primary	G-CIMP-high	No risk
TCGA-TM-A7CA	TCGA/GDC	Primary	G-CIMP-high	No risk
TCGA-TM-A84F	TCGA/GDC	Primary	G-CIMP-high	Risk
TCGA-TM-A84H	TCGA/GDC	Primary	G-CIMP-high	No risk
TCGA-TM-A84L	TCGA/GDC	Primary	G-CIMP-high	No risk
TCGA-TM-A84Q	TCGA/GDC	Primary	G-CIMP-high	No risk
TCGA-TM-A84T	TCGA/GDC	Primary	G-CIMP-high	No risk
TCGA-TQ-A7RF	TCGA/GDC	Primary	G-CIMP-high	No risk
TCGA-TQ-A7RH	TCGA/GDC	Primary	G-CIMP-high	No risk
TCGA-TQ-A7RJ	TCGA/GDC	Primary	G-CIMP-high	No risk
TCGA-TQ-A7RM	TCGA/GDC	Primary	G-CIMP-high	Risk
TCGA-VM-A8C8	TCGA/GDC	Primary	G-CIMP-high	No risk
TCGA-VM-A8CF	TCGA/GDC	Primary	G-CIMP-high	No risk
TCGA-VM-A8CH	TCGA/GDC	Primary	G-CIMP-high	No risk
TCGA-VV-A86M	TCGA/GDC	Primary	G-CIMP-high	No risk
TCGA-WH-A86K	TCGA/GDC	Primary	G-CIMP-high	Risk
TCGA-WY-A858	TCGA/GDC	Primary	G-CIMP-high	Risk
TCGA-WY-A859	TCGA/GDC	Primary	G-CIMP-high	Risk
TCGA-WY-A85A	TCGA/GDC	Primary	G-CIMP-high	No risk
TCGA-WY-A85B	TCGA/GDC	Primary	G-CIMP-high	No risk
TCGA-WY-A85C	TCGA/GDC	Primary	G-CIMP-high	No risk
TCGA-WY-A85D	TCGA/GDC	Primary	G-CIMP-high	No risk
TCGA-WY-A85E	TCGA/GDC	Primary	G-CIMP-high	Risk
TCGA-06-6389	TCGA/GDC	Primary	G-CIMP-high	Risk
TCGA-06-6701	TCGA/GDC	Primary	G-CIMP-high	No risk
TCGA-06-A7TL	TCGA/GDC	Primary	G-CIMP-high	Risk
TCGA-15-1444	TCGA/GDC	Primary	G-CIMP-high	Risk
TCGA-19-A6J5	TCGA/GDC	Primary	G-CIMP-high	Risk
TCGA-26-1442	TCGA/GDC	Primary	G-CIMP-high	Risk
GSM1498745	Mur et al., Acta Neuropathol, 2013	Primary	G-CIMP-high	No risk
GSM1498746	Mur et al., Acta Neuropathol, 2013	Primary	G-CIMP-high	No risk
GSM1498751	Mur et al., Acta Neuropathol, 2013	Primary	G-CIMP-high	Risk
GSM1498752	Mur et al., Acta Neuropathol, 2013	Primary	G-CIMP-high	No risk
GSM1498754	Mur et al., Acta Neuropathol, 2013	Primary	G-CIMP-high	Risk
GSM1498755	Mur et al., Acta Neuropathol, 2013	Primary	G-CIMP-high	No risk
GSM1498757	Mur et al., Acta Neuropathol, 2013	Primary	G-CIMP-high	Risk
GSM752179	Turcan et al., Nature, 2012	Primary	G-CIMP-high	No risk
GSM752185	Turcan et al., Nature, 2012	Primary	G-CIMP-high	Risk
GSM752209	Turcan et al., Nature, 2012	Primary	G-CIMP-high	Risk
GSM752211	Turcan et al., Nature, 2012	Primary	G-CIMP-high	No risk
GSM752239	Turcan et al., Nature, 2012	Primary	G-CIMP-high	Risk
GSM886036	Sturm et al., Cancer Cell, 2012	Primary	G-CIMP-high	Risk
GSM886067	Sturm et al., Cancer Cell, 2012	Primary	G-CIMP-high	No risk
GSM886079	Sturm et al., Cancer Cell, 2012	Primary	G-CIMP-high	Risk
GSM886084	Sturm et al., Cancer Cell, 2012	Primary	G-CIMP-high	Risk
GSM886085	Sturm et al., Cancer Cell, 2012	Primary	G-CIMP-high	Risk
GSM886101	Sturm et al., Cancer Cell, 2012	Primary	G-CIMP-high	No risk
GSM972698	Sturm et al., Cancer Cell, 2012	Primary	G-CIMP-high	No risk
GSM972703	Sturm et al., Cancer Cell, 2012	Primary	G-CIMP-high	Risk
GSM972706	Sturm et al., Cancer Cell, 2012	Primary	G-CIMP-high	Risk
GSM972719	Sturm et al., Cancer Cell, 2012	Primary	G-CIMP-high	No risk
TCGA-CS-6665	TCGA/GDC	Primary	G-CIMP-low	Risk
TCGA-DU-7010	TCGA/GDC	Primary	G-CIMP-low	Risk
TCGA-E1-5304	TCGA/GDC	Primary	G-CIMP-low	Risk
TCGA-E1-A7YE	TCGA/GDC	Primary	G-CIMP-low	Risk
TCGA-E1-A7YI	TCGA/GDC	Primary	G-CIMP-low	Risk
TCGA-E1-A7YV	TCGA/GDC	Primary	G-CIMP-low	Risk
TCGA-FG-A6J3	TCGA/GDC	Primary	G-CIMP-low	Risk
TCGA-FG-A87N	TCGA/GDC	Primary	G-CIMP-low	No risk
TCGA-P5-A5EU	TCGA/GDC	Primary	G-CIMP-low	Risk
TCGA-RY-A83Z	TCGA/GDC	Primary	G-CIMP-low	Risk
TCGA-S9-A7IS	TCGA/GDC	Primary	G-CIMP-low	Risk
TCGA-TM-A84I	TCGA/GDC	Primary	G-CIMP-low	Risk
GSM752160	Turcan et al., Nature, 2012	Primary	G-CIMP-low	Risk
GSM886048	Sturm et al., Cancer Cell, 2012	Primary	G-CIMP-low	Risk
GSM886052	Sturm et al., Cancer Cell, 2012	Primary	G-CIMP-low	Risk
GSM886066	Sturm et al., Cancer Cell, 2012	Primary	G-CIMP-low	Risk
GSM886073	Sturm et al., Cancer Cell, 2012	Primary	G-CIMP-low	Risk
GSM886076	Sturm et al., Cancer Cell, 2012	Primary	G-CIMP-low	Risk
GSM886083	Sturm et al., Cancer Cell, 2012	Primary	G-CIMP-low	Risk
GSM886087	Sturm et al., Cancer Cell, 2012	Primary	G-CIMP-low	Risk
GSM972676	Sturm et al., Cancer Cell, 2012	Primary	G-CIMP-low	Risk
